# Supplementary material for: How does government environmental investment promote green development: Evidence from China
Source: PLoS One. 2023 Oct 12;18(10):e0292223. doi: 10.1371/journal.pone.0292223 (PMC10569526; doi:10.1371/journal.pone.0292223)
Supplement: S1 File — (XLSX) [file pone.0292223.s001.xlsx]

## Sheet: minimal dataset
year	id	province	gtfp	ein	rein	pgdp	urb	ene	infra	ind	iein	fau	rd	gdp	indplus	iein1	fap	sap	greenap	sau	greenau	pop	ene3
2005	1	Anhui	1.21899	4925.38	0.804801	9193	35.5065	3.017	0.8	29.3275	167.944	19	330031	5675.9	1664.6	0.029589	106	110	216	91	110	6120	2.48474
2005	2	Beijing	1.32012	8493.31	5.52231	47182	83.6151	2.667	1.59	22.3852	379.416	618	704625	7149.8	1600.5	0.0530666	1343	590	1933	440	1058	1538	2.10505
2005	3	Fujian	1.20056	8090.04	2.2744	18107	49.3956	2.591	0.49	42.7823	189.098	26	479480	6415.5	2744.7	0.0294751	120	184	304	140	166	3557	2.34712
2005	4	Gansu	1.31274	2036.74	0.800291	7332	30.0196	3.98	0.3	33.9644	59.9669	15	77750	1864.6	633.3	0.0321607	49	43	92	38	53	2545	1.66514
2005	5	Guangdong	1.27526	17148	1.86513	23997	60.6809	3.033	2.43	46.5833	368.115	153	2329200	21963	10231.1	0.0167607	917	1171	2088	770	923	9194	6.77376
2005	6	Guangxi	1.14893	4136.38	0.887635	8069	33.6266	3.374	0.51	29.3525	140.921	20	109203	3742.1	1098.4	0.0376582	64	90	154	74	94	4660	1.89882
2005	7	Guizhou	1.21294	1412.36	0.378649	5218	26.8633	4.123	0.22	35.0018	40.3511	7	85150	1939.9	679	0.0208006	37	55	92	36	43	3730	2.45081
2005	8	Hainan	1.16446	625.11	0.754964	10753	45.1691	2.583	0.11	19.0869	32.7507	2	10726	884.9	168.9	0.0370107	8	7	15	7	9	828	0.312213
2005	9	Hebei	1.29912	12141.7	1.77226	12845	37.6879	2.576	0.84	41.4719	292.77	42	386832	8773.4	3638.5	0.0333702	125	237	362	183	225	6851	7.52704
2005	10	Henan	1.18418	8237.71	0.878221	10978	30.6503	2.866	0.71	44.5492	184.913	34	450334	10243.5	4563.4	0.0180517	139	292	431	202	236	9380	5.57523
2005	11	Heilongjiang	1.35302	4671.19	1.22282	12456	53.089	2.712	0.93	53.7507	86.9047	37	273790	4756.4	2556.6	0.0182711	160	218	378	182	219	3820	3.05961
2005	12	Hubei	1.25704	6198.47	1.08555	11342	43.2049	2.671	1.42	37.2568	166.372	113	415608	6469.7	2410.4	0.0257155	195	237	432	176	289	5710	3.75532
2005	13	Hunan	1.04927	3766.34	0.595375	10200	37.006	2.99	0.6	32.5814	115.598	59	342460	6369.9	2075.4	0.0181475	165	212	377	184	243	6326	3.47284
2005	14	Jilin	1.2587	3403.12	1.25299	10237	52.5037	2.568	0.54	29.5264	115.257	28	160388	2776.5	819.8	0.0415116	94	139	233	77	105	2716	2.27126
2005	15	Jiangsu	1.19802	29433.9	3.87901	23984	50.5008	2.301	2.87	50.5207	582.611	151	2349993	18121.3	9155	0.0321506	626	719	1345	501	652	7588	6.44058
2005	16	Jiangxi	1.06085	3709.25	0.860415	9172	36.9984	2.717	0.39	37.2653	99.5363	8	236962	3941.2	1468.7	0.0252553	54	84	138	55	63	4311	1.63388
2005	17	Liaoning	1.29792	12904.1	3.05713	17210	58.7065	2.586	1.06	42.4361	304.084	117	914267	7260.8	3081.2	0.0418802	363	424	787	339	456	4221	5.5981
2005	18	Inner Mongolia	1.17035	6801.27	2.83032	14695	47.191	3.012	0.39	31.2654	217.533	8	110333	3523.7	1101.7	0.0617343	27	53	80	34	42	2403	3.67603
2005	19	Ningxia	1.2176	1211.17	2.03216	9796	42.2819	3.023	0.13	36.9719	32.7592	3	33838	579.9	214.4	0.0564911	9	27	36	14	17	596	0.956843
2005	20	Qinghai	1.28809	525.52	0.967808	9233	39.2265	3.749	0.06	26.632	19.7327	0	21393	499.4	133	0.0395128	7	4	11	2	2	543	0.636625
2005	21	Shandong	1.1625	23879.2	2.58209	17308	45.0043	2.641	2.52	49.3845	483.536	106	1829098	15947.5	7875.6	0.0303205	382	684	1066	444	550	9248	9.00042
2005	22	Shanxi	1.26684	4847.87	1.44497	12195	42.1162	2.877	0.5	53.7407	90.2085	39	246341	4079.4	2192.3	0.0221132	66	85	151	66	105	3355	4.69349
2005	23	Shaanxi	1.14218	3651.58	0.989588	10357	37.2358	3.774	0.32	40.1394	90.9725	41	302505	3817.2	1532.2	0.0238323	124	140	264	113	154	3690	2.0677
2005	24	Shanghai	1.39093	8807.55	4.66008	49377	89.1005	2.321	1.22	43.9128	200.569	176	1197231	9197.1	4038.7	0.0218079	880	623	1503	389	565	1890	3.076
2005	25	Sichuan	1.20603	7829.27	0.953394	8828	33.0005	2.876	0.9	34.1069	229.551	58	378215	7195.9	2454.3	0.0319002	208	246	454	193	251	8212	4.30808
2005	26	Tianjin	1.47776	7143.76	6.84924	30567	75.0719	2.162	0.55	45.9476	155.476	79	484005	3158.6	1451.3	0.0492232	298	176	474	135	214	1043	1.56869
2005	27	Xinjiang	1.2204	3346.01	1.66468	12687	37.1642	3.194	0.38	38.1789	87.6402	18	58046	2520.5	962.3	0.034771	34	57	91	36	54	2010	2.09934
2005	28	Yunnan	1.12413	2837.38	0.637613	7890	29.5056	4.213	0.28	32.7244	86.7054	43	65806	3497.7	1144.6	0.0247893	98	60	158	53	96	4450	2.29642
2005	29	Zhejiang	1.21851	16026.3	3.21104	26277	56.0208	2.297	1.25	47.4168	337.988	104	1349756	13028.3	6177.6	0.0259426	599	709	1308	409	513	4991	4.58675
2005	30	Chongqing	1.06761	5021.52	1.79468	12335	45.2109	3.413	0.36	37.5507	133.726	26	232008	3448.4	1294.9	0.0387792	72	187	259	154	180	2798	1.66209
2006	1	Anhui	1.20745	4925.38	0.806118	10630	37.1031	3.07	0.78	31.2478	157.623	23	450498	6500.3	2031.2	0.0242486	137	173	310	96	119	6110	2.45313
2006	2	Beijing	1.3805	16550	10.3373	53438	84.3223	2.715	0.59	20.434	809.924	686	806704	8387	1713.8	0.096569	1601	835	2436	598	1284	1601	2.04097
2006	3	Fujian	1.23554	5980	1.66806	20915	50.4045	2.639	0.51	42.7055	140.029	46	598913	7468.6	3189.5	0.018749	148	195	343	181	227	3585	2.3646
2006	4	Gansu	1.35901	2780	1.09148	8653	31.0954	4.061	0.33	37.1448	74.8422	19	109284	2203	818.3	0.0339729	50	59	109	47	66	2547	1.63961
2006	5	Guangdong	1.33795	16040	1.69879	27861	63.0057	3.023	2.38	47.222	339.672	209	3027305	25961.2	12259.4	0.0130838	1278	1400	2678	1084	1293	9442	6.83258
2006	6	Guangxi	1.15031	4120	0.873066	9421	34.6472	3.199	0.49	30.4043	135.507	20	152752	4417.8	1343.2	0.030673	69	103	172	79	99	4719	1.90636
2006	7	Guizhou	1.23654	1980	0.536585	6103	27.4526	4.333	0.2	35.6433	55.5504	14	105424	2264.1	807	0.0245353	77	93	170	53	67	3690	2.43548
2006	8	Hainan	1.20897	830	0.992823	12350	46.0526	2.74	0.12	21.5377	38.5371	7	10073	1027.5	221.3	0.0375056	19	16	35	6	13	836	0.314889
2006	9	Hebei	1.33479	13220	1.9165	14609	38.7649	2.664	0.9	42.2135	313.17	37	513259	10043	4239.5	0.0311829	189	286	475	228	265	6898	7.49808
2006	10	Henan	1.17994	9510	1.01256	12761	32.4744	2.836	0.85	46.6259	203.964	39	625688	11977.9	5584.8	0.0170284	246	347	593	267	306	9392	5.61234
2006	11	Heilongjiang	1.39535	5420	1.41773	13947	53.492	2.749	0.94	54.2272	99.9499	74	351152	5329.8	2890.2	0.018753	246	255	501	194	268	3823	3.01691
2006	12	Hubei	1.30215	6770	1.18918	13210	43.8082	2.681	1.26	38.0188	178.07	130	567910	7531.8	2863.5	0.0236424	299	357	656	249	379	5693	3.7323
2006	13	Hunan	1.07267	5400	0.851466	11733	38.7102	3.025	0.66	34.2779	157.536	49	498739	7431.6	2547.4	0.0211981	240	300	540	224	273	6342	3.4151
2006	14	Jilin	1.26591	4230	1.55343	11864	52.9563	2.577	0.58	28.0304	150.908	39	195928	3226.5	904.4	0.0467713	108	141	249	139	178	2723	2.28928
2006	15	Jiangsu	1.24009	28270	3.69253	27868	51.8939	2.383	2.71	50.902	555.381	220	3169425	21240.8	10812	0.0261469	879	877	1756	677	897	7656	6.47893
2006	16	Jiangxi	1.05238	3750	0.864254	10859	38.6725	2.718	0.42	40.9428	91.5913	14	323056	4696.8	1923	0.0195008	63	103	166	84	98	4339	1.61108
2006	17	Liaoning	1.30381	14580	3.41372	19760	58.9792	2.673	1.11	43.4263	335.741	158	1068900	8390.3	3643.6	0.0400154	499	500	999	429	587	4271	5.46738
2006	18	Inner Mongolia	1.15936	10480	4.33954	17275	48.6542	3.048	0.43	33.5384	312.478	7	170884	4161.8	1395.8	0.0750824	47	70	117	47	54	2415	3.86858
2006	19	Ningxia	1.25317	2130	3.52649	11389	43.0464	3.088	0.15	39.3092	54.1857	6	44457	683.3	268.6	0.0793001	23	21	44	23	29	604	0.968452
2006	20	Qinghai	1.32928	610	1.11314	10728	39.2336	3.82	0.06	28.4005	21.4785	1	22649	585.2	166.2	0.0367028	8	8	16	4	5	548	0.657918
2006	21	Shandong	1.18678	25810	2.77259	20443	46.0952	2.685	2.53	49.9135	517.094	127	2472424	18967.8	9467.5	0.0272617	550	884	1434	636	763	9309	9.04466
2006	22	Shanxi	1.2557	6320	1.87259	14008	42.9926	2.914	0.52	54.7119	115.514	37	327179	4713.6	2578.9	0.0245066	106	146	252	77	114	3375	4.66562
2006	23	Shaanxi	1.15499	4100	1.10841	12439	39.1187	3.808	0.36	42.3013	96.9237	56	347148	4595.6	1944	0.0210905	175	174	349	141	197	3699	2.09797
2006	24	Shanghai	1.47575	9430	4.80143	54996	88.6965	2.33	1.46	43.6008	216.281	248	1466732	10598.9	4621.2	0.020406	1216	745	1961	623	871	1964	3.09989
2006	25	Sichuan	1.24696	7110	0.870364	10371	34.3004	2.978	0.78	36.0166	197.409	86	479362	8494.7	3059.5	0.0232391	272	453	725	221	307	8169	4.3344
2006	26	Tianjin	1.5521	4080	3.79535	33411	75.7209	2.176	0.6	46.4813	87.7773	90	683556	3538.2	1644.6	0.0248085	401	313	714	152	242	1075	1.56428
2006	27	Xinjiang	1.26098	2330	1.13659	14567	37.9512	3.212	0.4	42.0181	55.4523	22	80084	2957.3	1242.6	0.018751	42	61	103	55	77	2050	2.09046
2006	28	Yunnan	1.13616	2900	0.646888	9158	30.493	4.114	0.29	33.9257	85.4808	50	87732	4090.7	1387.8	0.0208964	118	107	225	53	103	4483	2.29556
2006	29	Zhejiang	1.26985	14030	2.76617	30415	56.5063	2.32	1.3	48.4816	289.388	146	1818858	15302.7	7419	0.0189109	653	908	1561	663	809	5072	4.57051
2006	30	Chongqing	1.07557	6010	2.14031	13915	46.688	3.737	0.4	40.3328	149.01	30	309765	3900.3	1573.1	0.0382048	109	265	374	190	220	2808	1.63267
2007	1	Anhui	1.18428	8240	1.34685	12989	38.7055	2.984	0.88	32.8007	251.214	49	570964	7941.6	2604.9	0.0316327	177	181	358	193	242	6118	2.44707
2007	2	Beijing	1.48101	18530	11.0561	63629	84.4869	2.654	0.55	19.0792	971.216	717	908783	10425.5	1989.1	0.0931577	2197	972	3169	910	1627	1676	1.98398
2007	3	Fujian	1.26688	7800	2.15947	25915	51.412	2.609	0.58	42.4252	183.853	34	718346	9325.6	3956.4	0.0197149	240	292	532	240	274	3612	2.39091
2007	4	Gansu	1.39792	3810	1.49529	10501	32.2606	4.164	0.25	40.006	95.2358	17	140818	2675.1	1070.2	0.0356008	57	64	121	68	85	2548	1.6099
2007	5	Guangdong	1.40895	15360	1.59006	33236	63.1366	3.004	2.93	47.2261	325.244	308	3725410	31742.6	14990.8	0.0102463	1564	1831	3395	1594	1902	9660	6.91693
2007	6	Guangxi	1.14909	6550	1.37374	11542	36.2416	3.34	0.53	32.1857	203.507	16	196301	5474.8	1762.1	0.0371716	108	118	226	116	132	4768	1.93714
2007	7	Guizhou	1.28694	2240	0.61674	7778	28.2489	4.211	0.21	35.1501	63.7266	19	125698	2847.5	1000.9	0.0223799	99	86	185	101	120	3632	2.4281
2007	8	Hainan	1.27651	1490	1.76331	14683	47.2189	2.737	0.13	21.7504	68.5045	7	9420	1234	268.4	0.0555142	32	12	44	15	22	845	0.320771
2007	9	Hebei	1.35859	17020	2.45139	17561	40.2564	2.671	0.95	43.3427	392.684	45	639686	12152.9	5267.4	0.032312	185	281	466	326	371	6943	7.41498
2007	10	Henan	1.16846	11440	1.22222	15811	34.3376	2.79	0.85	47.6724	239.971	43	801041	14824.5	7067.2	0.0161875	231	467	698	397	440	9360	5.63182
2007	11	Heilongjiang	1.42597	5870	1.53504	16023	53.8964	2.655	0.96	53.1169	110.511	105	428515	6126.3	3254.1	0.0180388	309	335	644	288	393	3824	2.95922
2007	12	Hubei	1.35862	6430	1.12827	16593	44.306	2.665	1.29	38.0621	168.935	122	720212	9451.4	3597.4	0.017874	402	442	844	389	511	5699	3.744
2007	13	Hunan	1.10795	6460	1.01652	14626	40.4563	3.065	0.71	35.115	183.967	63	655018	9285.5	3260.6	0.0198123	309	345	654	301	364	6355	3.40811
2007	14	Jilin	1.26652	5090	1.86447	14966	53.1502	2.572	0.61	30.76	165.475	40	231467	4080.3	1255.1	0.0405545	158	169	327	170	210	2730	2.31893
2007	15	Jiangsu	1.28655	31820	4.12016	33798	53.2047	2.45	2.85	50.5529	629.439	267	3988857	25988.4	13137.9	0.02422	1289	1142	2431	970	1237	7723	6.50414
2007	16	Jiangxi	1.05645	4550	1.04167	13270	39.8123	2.782	0.46	42.1542	107.937	15	409151	5777.6	2435.5	0.018682	100	109	209	102	117	4368	1.59531
2007	17	Liaoning	1.31287	12510	2.91066	24022	59.1903	2.735	1.15	44.3579	282.024	160	1223534	10292.2	4565.4	0.0274018	583	574	1157	559	719	4298	5.48613
2007	18	Inner Mongolia	1.168	9050	3.72581	21334	50.1441	3.073	0.49	33.6333	269.078	21	231434	5166.9	1737.8	0.0520773	52	64	116	85	106	2429	4.01631
2007	19	Ningxia	1.29551	3340	5.47541	14458	44.0984	3.144	0.17	40.7475	81.9682	3	55076	877.6	357.6	0.0934004	7	18	25	25	28	610	0.961838
2007	20	Qinghai	1.39151	1060	1.92029	13100	40.0362	3.833	0.06	28.8154	36.7858	3	23905	720.1	207.5	0.0510843	6	8	14	9	12	552	0.661289
2007	21	Shandong	1.22291	32080	3.42479	24329	46.7492	2.74	2.71	49.4456	648.794	160	3115751	22718.1	11233.1	0.0285585	721	1169	1890	968	1128	9367	9.01369
2007	22	Shanxi	1.28345	9700	2.85883	17542	44.0318	2.89	0.5	56.4543	171.82	38	408017	5935.6	3350.9	0.0289474	124	163	287	163	201	3393	4.61498
2007	23	Shaanxi	1.1756	6380	1.7206	15342	40.6149	3.746	0.41	43.1166	147.971	78	391790	5681.8	2449.8	0.0260429	252	229	481	192	270	3708	2.09587
2007	24	Shanghai	1.6038	12300	5.9593	63951	88.6628	2.407	0.43	41.6028	295.653	351	1736233	12878.7	5357.9	0.0229568	1583	952	2535	838	1189	2064	3.08336
2007	25	Sichuan	1.2902	10220	1.25754	12963	35.5974	2.976	0.81	36.8913	277.03	93	580509	10562.1	3896.5	0.0262287	315	404	719	486	579	8127	4.31997
2007	26	Tianjin	1.60817	5980	5.36323	37976	76.3229	2.2	0.57	45.4165	131.67	135	883106	4158.4	1888.6	0.0316637	455	396	851	333	468	1115	1.56081
2007	27	Xinjiang	1.31542	3520	1.68019	16887	39.1408	3.209	0.43	40.1943	87.5746	8	102121	3500	1406.8	0.0250213	61	69	130	71	79	2095	2.07574
2007	28	Yunnan	1.14848	2990	0.662384	11287	31.5906	3.971	0.31	34.0391	87.8402	57	109658	5077.4	1728.3	0.0173002	135	80	215	111	168	4514	2.26436
2007	29	Zhejiang	1.33032	17740	3.44132	36454	57.2066	2.3	1.37	48.7876	363.617	217	2287961	18640	9094	0.0195074	849	1152	2001	990	1207	5155	4.58756
2007	30	Chongqing	1.10456	6370	2.26207	16966	48.2955	3.303	0.43	39.0362	163.182	32	387522	4770.7	1862.3	0.034205	170	275	445	282	314	2816	1.64678
2008	1	Anhui	1.15958	13900	2.26569	15535	40.5053	2.834	0.93	34.025	408.523	55	691431	9517.7	3238.4	0.0429224	257	283	540	204	259	6135	2.46518
2008	2	Beijing	1.557	15290	8.63354	68541	84.9238	2.678	0.62	17.1911	889.415	867	1010862	11813.1	2030.8	0.0752905	3316	1472	4788	1127	1994	1771	1.87354
2008	3	Fujian	1.28677	8310	2.28359	30153	53.0091	2.643	0.6	42.7825	194.238	56	837778	10931.8	4676.9	0.0177682	340	481	821	324	380	3639	2.44416
2008	4	Gansu	1.39923	3120	1.22305	12048	33.5555	3.885	0.31	38.9719	80.0577	25	172353	3071.7	1197.1	0.026063	77	80	157	86	111	2551	1.58305
2008	5	Guangdong	1.45347	16460	1.6638	37543	63.368	2.929	3.16	47.288	348.079	468	4423514	36704.2	17356.7	0.00948337	2058	2375	4433	2063	2531	9893	6.95167
2008	6	Guangxi	1.13748	9300	1.93106	13471	38.1645	3.338	0.56	32.345	287.525	26	239850	6455.4	2088	0.0445402	133	144	277	141	167	4816	1.92388
2008	7	Guizhou	1.30621	2320	0.645161	9697	29.1157	3.909	0.22	34.4414	67.3607	31	145973	3504.5	1207	0.0192212	97	127	224	113	144	3596	2.0977
2008	8	Hainan	1.30035	1270	1.48712	17357	48.0094	2.693	0.14	20.6076	61.6278	4	8768	1474.7	303.9	0.0417901	25	24	49	18	22	854	0.336094
2008	9	Hebei	1.36114	20830	2.9804	20385	41.8944	2.744	0.99	44.3441	469.736	56	766113	14200.1	6296.9	0.0330798	218	467	685	340	396	6989	7.20219
2008	10	Henan	1.14625	10990	1.16555	18879	36.0272	2.761	0.87	48.982	224.368	68	976394	17735.9	8687.4	0.0126505	425	720	1145	557	625	9429	5.61914
2008	11	Heilongjiang	1.452	9880	2.58301	18654	55.3987	2.573	0.97	52.7824	187.184	102	505877	7134.2	3765.6	0.0262375	396	374	770	392	494	3825	2.95496
2008	12	Hubei	1.4078	9010	1.57766	20153	45.1935	2.598	1.37	38.3292	235.069	183	872514	11497.5	4406.9	0.0204452	562	641	1203	518	701	5711	3.80364
2008	13	Hunan	1.13523	9140	1.4326	17758	42.1473	2.972	0.74	36.355	251.41	127	811298	11307.4	4110.8	0.0222341	424	437	861	418	545	6380	3.65854
2008	14	Jilin	1.2683	5960	2.17996	17696	53.2187	2.473	0.66	30.5045	195.381	61	267007	4834.7	1474.8	0.0404123	179	222	401	196	257	2734	2.13827
2008	15	Jiangsu	1.32965	39590	5.10049	39967	54.303	2.488	2.88	49.5581	798.86	420	4808289	30945.5	15336	0.0258151	2029	1929	3958	1338	1758	7762	6.5833
2008	16	Jiangxi	1.05686	3920	0.890909	15816	41.3636	2.687	0.48	42.3538	92.5536	20	495245	6934.2	2936.9	0.0133474	120	168	288	133	153	4400	1.594
2008	17	Liaoning	1.31778	16370	3.79374	28185	60.0463	2.756	1.21	47.0106	348.22	233	1378167	12137.7	5706	0.0286891	730	767	1497	674	907	4315	5.2712
2008	18	Inner Mongolia	1.19453	13500	5.52373	25620	51.7185	3.036	0.52	33.4903	403.102	14	291985	6242.4	2090.6	0.0645748	52	82	134	74	88	2444	4.17527
2008	19	Ningxia	1.3326	3090	5	18554	44.9838	3.205	0.14	41.8276	73.8747	9	65694	1139.2	476.5	0.0648478	25	31	56	19	28	618	0.956166
2008	20	Qinghai	1.46352	1810	3.26715	16220	40.7942	3.807	0.06	30.2486	59.8374	4	25161	896.9	271.3	0.0667158	14	19	33	12	16	554	0.674853
2008	21	Shandong	1.25177	43220	4.58957	28861	47.6054	2.756	2.87	49.1061	880.135	205	3759077	27106.2	13310.8	0.0324699	1048	1548	2596	1369	1574	9417	9.05233
2008	22	Shanxi	1.26247	14090	4.13075	21234	45.1187	2.906	0.54	56.6565	248.692	46	488855	7223	4092.3	0.0344305	143	236	379	180	226	3411	4.64165
2008	23	Shaanxi	1.20166	7550	2.03066	19331	42.0925	3.739	0.43	43.4952	173.582	89	436433	7177.8	3122	0.0241832	391	321	712	276	365	3718	2.19631
2008	24	Shanghai	1.61333	15350	7.16955	69154	88.6035	2.418	0.43	40.1186	382.616	471	2005734	14536.9	5832	0.0263203	1960	1364	3324	1115	1586	2141	3.02248
2008	25	Sichuan	1.3065	10070	1.2374	15685	37.4048	2.9	0.85	38.5099	261.491	134	681656	12756.2	4912.4	0.0204991	391	650	1041	498	632	8138	4.48471
2008	26	Tianjin	1.67704	6810	5.79082	45242	77.2109	2.301	0.6	45.7356	148.899	149	1082657	5182.4	2370.2	0.0287318	414	429	843	450	599	1176	1.58838
2008	27	Xinjiang	1.36142	4770	2.23839	19605	39.6527	3.229	0.47	42.4357	112.405	15	124159	4142.5	1757.9	0.0271346	58	111	169	91	106	2131	2.09326
2008	28	Yunnan	1.14984	4410	0.970724	13286	32.9958	3.846	0.45	34.7804	126.795	70	131583	6016.6	2092.6	0.0210743	215	162	377	98	168	4543	2.22414
2008	29	Zhejiang	1.38532	51970	9.97122	41061	57.5979	2.25	1.41	48.4717	1072.17	343	2757063	21284.6	10317	0.0503732	1107	1920	3027	1431	1774	5212	4.47346
2008	30	Chongqing	1.13035	6730	2.37055	20865	49.9824	3.177	0.46	37.0981	181.411	49	465280	5899.5	2188.6	0.0307503	207	326	533	305	354	2839	1.91648
2009	1	Anhui	1.12654	13920	2.27043	17715	42.0975	2.845	0.97	34.4575	403.976	94	907544	10864.7	3743.7	0.0371825	493	573	1066	310	404	6131	2.49022
2009	2	Beijing	1.6648	20870	11.2204	71059	85	2.68	0.62	16.9182	1233.58	1257	1137030	12900.9	2182.6	0.0956199	3794	2130	5924	1527	2784	1860	1.83911
2009	3	Fujian	1.2943	8720	2.37861	33999	55.1009	2.65	0.64	42.0241	207.5	100	1144347	12418.1	5218.6	0.0167095	502	738	1240	502	602	3666	2.49582
2009	4	Gansu	1.3757	4440	1.73777	12802	34.8728	3.848	0.33	37.1447	119.533	19	189931	3268.3	1214	0.0365733	139	124	263	66	85	2555	1.53455
2009	5	Guangdong	1.47373	24010	2.37019	39418	63.4057	2.953	3.13	45.936	522.684	753	5523733	39464.7	18128.5	0.0132443	2994	3275	6269	2465	3218	10130	6.90128
2009	6	Guangxi	1.10867	13230	2.72446	14708	39.2092	3.337	0.6	31.5118	419.843	32	324191	7112.9	2241.4	0.0590256	177	149	326	141	173	4856	1.98047
2009	7	Guizhou	1.29897	2120	0.599378	10814	29.8841	3.952	0.22	33.6298	63.0394	33	187695	3856.7	1297	0.0163454	128	153	281	111	144	3537	2.11792
2009	8	Hainan	1.29991	1970	2.28009	18860	49.1898	2.702	0.14	18.0152	109.352	8	22616	1620.3	291.9	0.0674889	58	38	96	29	37	864	0.345148
2009	9	Hebei	1.3224	24860	3.53426	21831	43.7447	2.793	1.04	41.4029	600.441	76	933016	15306.9	6337.5	0.0392268	362	584	946	476	552	7034	7.11542
2009	10	Henan	1.1043	12130	1.27859	20280	37.7042	2.761	0.9	47.2598	256.666	128	1334943	19181	9064.9	0.0133813	470	952	1422	735	863	9487	5.52881
2009	11	Heilongjiang	1.44038	10780	2.81756	18871	55.4888	2.622	0.99	48.071	224.251	168	627240	7218.9	3470.2	0.0310645	427	432	859	391	559	3826	2.92998
2009	12	Hubei	1.41925	15060	2.63287	23081	45.9965	2.604	1.36	39.5138	381.133	230	1205733	13192.1	5212.7	0.028891	725	909	1634	671	901	5720	3.83722
2009	13	Hunan	1.12769	14640	2.28536	19979	43.1939	2.972	0.82	35.7455	409.562	213	1096144	12772.8	4565.7	0.0320652	549	671	1220	453	666	6406	3.73169
2009	14	Jilin	1.26047	6610	2.41241	19858	53.3212	2.517	0.7	31.3719	210.698	73	329615	5434.8	1705	0.0387683	240	298	538	258	331	2740	2.15487
2009	15	Jiangsu	1.35716	36990	4.73624	44272	55.6082	2.511	3	48.0693	769.514	611	5707105	34471.7	16570.3	0.0223231	3194	2972	6166	2064	2675	7810	6.63675
2009	16	Jiangxi	1.02933	7040	1.58845	17277	43.1859	2.705	0.53	42.3657	166.172	42	582649	7630	3232.5	0.0217788	166	239	405	177	219	4432	1.62721
2009	17	Liaoning	1.31151	20490	4.72011	29611	60.3548	2.842	1.29	45.9717	445.709	305	1654323	12815.7	5891.6	0.0347783	876	1093	1969	770	1075	4341	5.34993
2009	18	Inner Mongolia	1.20033	15520	6.31408	28982	53.4174	3.138	0.56	33.0171	470.06	26	390612	7104.2	2345.6	0.0661664	68	123	191	94	120	2458	4.29518
2009	19	Ningxia	1.31673	2870	4.592	20382	46.08	3.136	0.16	38.2727	74.9882	3	77591	1266.7	484.8	0.0591997	26	35	61	38	41	625	0.948387
2009	20	Qinghai	1.47394	1230	2.20826	16907	42.0108	3.798	0.07	29.1263	42.2299	6	41322	939.7	273.7	0.0449397	26	18	44	16	22	557	0.657265
2009	21	Shandong	1.26611	45950	4.85216	31282	48.321	2.763	3.08	47.387	969.675	305	4567136	29540.8	13998.5	0.0328249	1349	2172	3521	1577	1882	9470	9.07518
2009	22	Shanxi	1.17421	15780	4.60461	20906	45.9877	2.968	0.57	52.3225	301.591	77	603934	7147.6	3739.8	0.0421948	233	319	552	239	316	3427	4.36012
2009	23	Shaanxi	1.1847	11910	3.1956	21485	43.4934	3.717	0.46	41.759	285.208	120	582497	7997.8	3339.8	0.0356608	743	517	1260	331	451	3727	2.25172
2009	24	Shanghai	1.69151	16010	7.24434	72363	88.5973	2.404	0.44	36.4671	439.026	645	2365150	15742.4	5740.8	0.0278881	2384	1913	4297	1405	2050	2210	2.90199
2009	25	Sichuan	1.29753	10350	1.26451	17387	38.7049	2.919	0.91	39.6128	261.279	187	817664	14190.6	5621.3	0.0184121	614	1032	1646	664	851	8185	4.56894
2009	26	Tianjin	1.71603	10370	8.44463	47497	78.013	2.295	0.55	43.4128	238.869	257	1238392	5709.6	2478.7	0.0418364	629	615	1244	453	710	1228	1.64428
2009	27	Xinjiang	1.35924	7820	3.62205	19755	39.8333	3.12	0.49	36.7831	212.598	21	140932	4237	1558.5	0.0501765	90	148	238	102	123	2159	2.10672
2009	28	Yunnan	1.13968	7960	1.74141	14427	33.9969	3.819	0.35	32.4744	245.116	92	151147	6574.4	2135	0.0372834	247	203	450	175	267	4571	2.24836
2009	29	Zhejiang	1.42082	19800	3.75284	43543	57.9037	2.236	1.48	45.9466	430.935	545	3301031	22833.7	10491.3	0.0188728	1482	2959	4441	1967	2512	5276	4.3576
2009	30	Chongqing	1.14564	10970	3.83701	23346	51.5915	3.182	0.49	37.1482	295.304	84	564856	6651.2	2470.8	0.0443986	396	550	946	357	441	2859	1.96788
2010	1	Anhui	1.116	17990	3.01998	21923	43.0082	2.695	1.02	37.353	481.621	133	1267924	13249.8	4949.2	0.0363493	597	1073	1670	722	855	5957	2.4921
2010	2	Beijing	1.95515	23140	11.7941	78307	85.9327	2.598	0.64	17.4252	1327.97	1356	1392784	14964	2607.5	0.088744	4514	2413	6927	2415	3771	1962	1.78532
2010	3	Fujian	1.30473	12970	3.51205	40773	57.108	2.63	0.68	43.5414	297.877	141	1544170	15002.5	6532.3	0.0198552	556	1024	1580	919	1060	3693	2.51829
2010	4	Gansu	1.34255	6390	2.49609	15421	36.1328	3.688	0.34	40.921	156.155	36	223924	3943.7	1613.8	0.039596	187	139	326	135	171	2560	1.52062
2010	5	Guangdong	1.50798	141620	13.5638	44669	66.1814	2.85	4.08	46.5511	3042.25	869	7259072	45944.6	21387.7	0.0662156	3851	4128	7979	3789	4658	10441	6.90815
2010	6	Guangxi	1.07111	16410	3.55965	18070	40	3.186	0.64	33.6221	488.071	49	455491	8552.4	2875.5	0.0570683	229	225	454	188	237	4610	2.03306
2010	7	Guizhou	1.29725	3000	0.862317	12882	33.8028	3.735	0.23	32.859	91.2991	38	231456	4519	1484.9	0.0202034	147	201	348	186	224	3479	2.09879
2010	8	Hainan	1.33256	2360	2.71577	23323	49.8274	2.736	0.14	17.2037	137.18	10	40188	2020.5	347.6	0.0678941	57	30	87	37	47	869	0.348899
2010	9	Hebei	1.3094	37090	5.15569	25308	44.4954	2.662	1.16	41.6311	890.92	101	1259602	18003.6	7495.1	0.0494857	433	683	1116	700	801	7194	7.06809
2010	10	Henan	1.08224	13220	1.40564	23984	38.5008	2.645	0.94	46.7208	282.957	143	1736090	22655	10584.6	0.0124898	661	1373	2034	1153	1296	9405	5.50382
2010	11	Heilongjiang	1.42384	13130	3.42552	21694	55.6744	2.441	1.01	46.87	280.137	188	732641	8308.3	3894.1	0.0337177	488	472	960	488	676	3833	2.88413
2010	12	Hubei	1.42789	14680	2.56285	28359	49.7032	2.493	1.42	41.6019	352.868	246	1656643	16226.9	6750.7	0.0217459	769	1012	1781	1046	1292	5728	3.88641
2010	13	Hunan	1.12116	10660	1.62253	24005	43.3029	2.842	0.86	37.969	280.756	257	1456958	15574.3	5913.4	0.0180269	641	919	1560	853	1110	6570	3.82017
2010	14	Jilin	1.26863	12420	4.5213	23370	53.3309	2.328	0.85	31.6606	392.286	97	409169	6410.5	2029.6	0.0611943	278	299	577	321	418	2747	2.13011
2010	15	Jiangsu	1.38501	46640	5.92706	52787	60.5795	2.456	3.19	46.8351	995.834	771	7353024	41383.9	19382.2	0.0240633	4597	4254	8851	3515	4286	7869	6.61701
2010	16	Jiangxi	1.01279	15650	3.5074	21099	44.061	2.613	0.57	46.1175	339.35	43	676242	9383.2	4327.3	0.0361657	211	292	503	272	315	4462	1.63153
2010	17	Liaoning	1.31987	20650	4.72	31888	62.1029	2.771	1.42	45.8496	450.385	282	2200693	13896.3	6371.4	0.0324105	955	1131	2086	1225	1507	4375	5.37777
2010	18	Inner Mongolia	1.20842	23890	9.66424	33262	55.5016	3.123	0.64	33.1809	719.993	19	546124	8199.9	2720.8	0.0878051	84	140	224	135	154	2472	4.31823
2010	19	Ningxia	1.3244	3450	5.45024	24984	47.8673	2.945	0.19	38.0352	90.7053	5	98235	1571.7	597.8	0.0577116	46	55	101	40	45	633	0.945031
2010	20	Qinghai	1.52359	1700	3.01954	20418	44.7602	3.59	0.07	28.5527	59.539	1	61644	1144.2	326.7	0.0520355	18	18	36	21	22	563	0.659288
2010	21	Shandong	1.27966	48390	5.04693	35599	49.6975	2.697	3.29	45.545	1062.47	411	5999195	33922.5	15450	0.0313204	1590	2864	4454	2585	2996	9588	8.93633
2010	22	Shanxi	1.1693	20690	5.78903	25434	48.0414	2.947	0.57	55.3005	374.138	73	749912	8903.9	4923.9	0.0420195	296	355	651	364	437	3574	4.31515
2010	23	Shaanxi	1.17921	17920	4.79786	26388	45.7564	3.427	0.48	43.3897	413.002	192	774632	9845.2	4271.8	0.0419495	917	735	1652	607	799	3735	2.2803
2010	24	Shanghai	1.77713	13400	5.8185	79396	89.2749	2.378	0.47	38.7594	345.723	665	2901388	17915.4	6943.9	0.0192975	2749	2188	4937	2185	2850	2303	2.87566
2010	25	Sichuan	1.31117	8900	1.10628	21230	40.174	2.845	0.96	40.8301	217.977	204	931165	17224.8	7032.9	0.0126548	808	1349	2157	1250	1454	8045	4.59345
2010	26	Tianjin	1.7245	10970	8.44496	54053	79.5997	2.233	0.54	41.5369	264.103	214	1673082	6830.8	2837.3	0.0386635	730	768	1498	689	903	1299	1.7504
2010	27	Xinjiang	1.36554	7840	3.5881	24700	43.0206	2.9	0.52	40.4015	194.052	26	182142	5360.2	2165.6	0.0362024	103	181	284	183	209	2185	2.12831
2010	28	Yunnan	1.12938	10620	2.30769	16866	34.7023	3.589	0.4	34.5817	307.099	90	225213	7735.3	2675	0.0397009	321	269	590	230	320	4602	2.22689
2010	29	Zhejiang	1.47633	33370	6.12631	51110	61.6119	2.183	1.55	45.3728	735.463	589	4050050	27399.9	12432.1	0.0268418	1764	3737	5501	3492	4081	5447	4.32979
2010	30	Chongqing	1.17103	17630	6.11092	28084	52.9983	2.981	0.51	36.5207	482.741	101	754416	8065.3	2945.5	0.059854	480	745	1225	646	747	2885	2.01689
2011	1	Anhui	1.13059	26750	4.47924	27314	44.7756	2.693	1.09	39.4519	678.041	234	1628304	16284.9	6424.7	0.0416362	920	1468	2388	1336	1570	5972	2.50293
2011	2	Beijing	2.07414	21310	10.5287	86365	85.9684	2.646	0.63	16.6364	1280.93	2077	1648538	17188.8	2859.6	0.0745209	5827	2935	8762	2975	5052	2024	1.65639
2011	3	Fujian	1.29792	19840	5.24313	48341	57.1089	2.544	0.72	43.6619	454.401	248	1943993	17917.7	7823.2	0.0253605	660	1224	1884	1285	1533	3784	2.52258
2011	4	Gansu	1.32048	5960	2.33542	18801	37.3433	3.672	0.35	40.4243	147.436	73	257916	4816.9	1947.2	0.0306081	245	181	426	177	250	2552	1.53822
2011	5	Guangdong	1.54369	33260	3.09223	50676	64.9498	2.701	4.29	46.089	721.648	1399	8994412	53072.8	24460.7	0.0135973	4034	4874	8908	4995	6394	10756	6.74394
2011	6	Guangxi	1.05997	16150	3.46939	22258	41.7186	3.058	0.68	34.0207	474.711	84	586791	10299.9	3504.1	0.0460889	281	245	526	249	333	4655	2.03431
2011	7	Guizhou	1.29107	6490	1.83853	16165	34.3626	3.648	0.24	32.4614	199.93	70	275217	5615.6	1822.9	0.0356026	192	215	407	224	294	3530	2.14726
2011	8	Hainan	1.28657	2800	3.14607	28224	49.7753	2.64	0.2	17.8627	156.752	26	57760	2463.8	440.1	0.0636219	89	45	134	38	64	890	0.37911
2011	9	Hebei	1.31811	62390	8.62694	29631	45.6582	2.505	1.23	42.7072	1460.88	186	1586189	21384.7	9132.8	0.0683142	587	859	1446	800	986	7232	6.985
2011	10	Henan	1.08839	16330	1.72603	28009	40.26	2.527	0.99	46.179	353.624	262	2137236	26318.7	12153.7	0.0134362	898	1377	2275	1513	1775	9461	5.46098
2011	11	Heilongjiang	1.43878	15270	4.03755	25915	57.2713	2.262	1.06	46.5466	328.059	277	838042	9935	4624.4	0.0330205	537	586	1123	577	854	3782	2.86973
2011	12	Hubei	1.4424	25980	4.51042	34738	51.8056	2.412	1.49	42.8793	605.887	419	2107553	19942.5	8551.2	0.0303817	1092	1223	2315	1219	1638	5760	3.92584
2011	13	Hunan	1.11845	12730	1.93436	28734	45.2059	2.767	0.99	39.8388	319.538	305	1817773	18915	7535.5	0.0168934	1027	1182	2209	1091	1396	6581	3.82685
2011	14	Jilin	1.31603	10120	3.71376	28146	53.8716	2.233	0.77	30.7191	329.437	117	488723	7734.6	2376	0.0425926	286	272	558	335	452	2725	2.15555
2011	15	Jiangsu	1.41614	57580	7.17687	61947	60.9373	2.38	3.25	45.6877	1260.3	1312	8998944	48839.2	22313.5	0.025805	6861	5594	12455	5227	6539	8023	6.53296
2011	16	Jiangxi	1.022	24120	5.39115	25885	45.8426	2.48	0.61	47.1518	511.539	70	769834	11584.5	5462.3	0.0441572	299	364	663	369	439	4474	1.64052
2011	17	Liaoning	1.34064	37650	8.59785	37350	64.1014	2.667	1.45	45.8541	821.082	409	2747063	16354.9	7499.4	0.050204	1345	1209	2554	1356	1765	4379	5.3781
2011	18	Inner Mongolia	1.22223	39590	16.0283	38185	56.8826	2.998	0.68	33.5141	1181.29	33	701635	9458.1	3169.8	0.124897	107	158	265	172	205	2470	4.43684
2011	19	Ningxia	1.30926	5740	8.85802	30365	49.2284	2.915	0.18	38.886	147.611	14	118879	1931.8	751.2	0.0764111	64	66	130	64	78	648	1.02201
2011	20	Qinghai	1.49163	2620	4.61268	24220	46.3028	3.389	0.07	30.3123	86.4335	8	81965	1370.4	415.4	0.0630717	13	18	31	17	25	568	0.755141
2011	21	Shandong	1.29646	61410	6.35385	40639	50.8019	2.582	3.47	44.2361	1388.23	636	7431254	39064.9	17280.8	0.0355365	2086	3342	5428	3378	4014	9665	8.7927
2011	22	Shanxi	1.17192	24850	6.97642	30400	50.1123	2.886	0.61	57.3781	433.092	127	895891	10894.4	6251	0.0397536	315	362	677	399	526	3562	4.33691
2011	23	Shaanxi	1.19216	15330	4.07171	32562	47.012	3.252	0.5	45.2883	338.498	360	966768	12175.1	5513.9	0.0278025	1453	760	2213	818	1178	3765	2.31136
2011	24	Shanghai	1.88975	14480	6.14601	86061	88.9643	2.356	0.47	38.3479	377.596	1049	3437627	20009.7	7673.3	0.0188706	3192	2381	5573	2581	3630	2356	2.66869
2011	25	Sichuan	1.35202	14010	1.73735	26163	41.7535	2.734	1.02	40.176	348.716	357	1044666	21050.9	8457.4	0.0165654	996	1437	2433	1569	1926	8064	4.66393
2011	26	Tianjin	1.78886	17490	13.0425	61137	81.2826	2.023	0.6	39.8311	439.104	311	2107772	8112.5	3231.3	0.0541268	1023	1059	2082	914	1225	1341	1.79917
2011	27	Xinjiang	1.33888	13270	5.96404	29757	43.236	2.813	0.55	41.6243	318.804	51	223352	6532	2718.9	0.0488065	178	158	336	186	237	2225	2.35067
2011	28	Yunnan	1.14348	11920	2.58009	20629	36.8831	3.473	0.46	32.3057	368.976	140	299279	9523.1	3076.5	0.0387453	352	349	701	324	464	4620	2.25903
2011	29	Zhejiang	1.51375	23870	4.28546	58398	61.0952	2.137	1.68	44.8215	532.557	969	4799069	31854.8	14277.8	0.0167183	2240	4647	6887	4520	5489	5570	4.22136
2011	30	Chongqing	1.21093	25920	8.80435	35017	54.5516	2.803	0.54	36.415	711.795	242	943975	10161.2	3700.2	0.0700503	731	997	1728	891	1133	2944	2.08191
2012	1	Anhui	1.13635	33020	5.52359	30683	46.5708	2.649	1.16	39.6893	831.961	357	2089814	18341.7	7279.7	0.045359	1457	2193	3650	1611	1968	5978	2.56263
2012	2	Beijing	2.15184	34260	16.487	93078	85.8518	2.623	0.79	16.2426	2109.27	3044	1973442	19024.7	3090.1	0.11087	7017	3692	10709	2659	5703	2078	1.61953
2012	3	Fujian	1.30519	22250	5.79276	54073	58.1619	2.524	0.82	43.1446	515.707	366	2381656	20190.7	8711.2	0.0255418	842	1558	2400	1201	1567	3841	2.5236
2012	4	Gansu	1.30361	12140	4.76078	20978	39.1765	3.646	0.36	39.0703	310.722	94	337785	5393.1	2107.1	0.0576147	318	253	571	202	296	2550	1.58094
2012	5	Guangdong	1.58188	26020	2.35667	54038	64.6681	2.698	4.14	44.7768	581.105	2027	10778634	57007.7	25526.2	0.0101934	5459	5940	11399	4773	6800	11041	6.57557
2012	6	Guangxi	1.06141	19050	4.05837	24238	43.4171	3	0.7	32.2357	590.959	118	702225	11303.6	3643.8	0.0522806	743	416	1159	287	405	4694	2.06558
2012	7	Guizhou	1.25989	6890	1.92083	19394	35.3778	3.607	0.25	32.4197	212.525	71	315079	6742.2	2185.8	0.0315216	355	366	721	245	316	3587	2.22871
2012	8	Hainan	1.25542	4470	4.91209	31627	50.2198	2.616	0.21	17.1471	260.686	30	78093	2789.4	478.3	0.093456	137	80	217	50	80	910	0.380853
2012	9	Hebei	1.31983	48610	6.69375	31770	46.9705	2.479	1.24	41.8811	1160.67	277	1980850	23077.5	9665.1	0.0502944	839	1266	2105	928	1205	7262	6.82511
2012	10	Henan	1.09704	20950	2.19786	30820	41.8695	2.492	1.08	44.4332	471.494	360	2489651	28961.9	12868.7	0.0162798	979	1669	2648	1360	1720	9532	5.33532
2012	11	Heilongjiang	1.42146	21810	5.85661	28732	58.5929	2.258	1.11	43.3559	503.046	319	906170	11015.8	4776	0.0456658	686	817	1503	622	941	3724	2.87851
2012	12	Hubei	1.43919	28550	4.93859	39163	53.4856	2.403	1.75	43.2519	660.086	540	2633099	22590.9	9771	0.0292191	1407	1509	2916	1168	1708	5781	3.9879
2012	13	Hunan	1.12103	19030	2.88771	32048	46.9954	2.763	1.04	39.7181	479.126	442	2290877	21207.2	8423.1	0.0225926	1137	1523	2660	1222	1664	6590	3.77784
2012	14	Jilin	1.36225	10340	3.83247	31558	54.7443	2.214	0.81	30.5335	338.644	179	604326	8678	2649.7	0.0390233	393	319	712	248	427	2698	2.13056
2012	15	Jiangsu	1.44992	65710	8.09236	67896	61.4532	2.374	3.5	44.5835	1473.86	2086	10803107	53701.9	23942.2	0.0274453	9390	7733	17123	5592	7678	8120	6.50924
2012	16	Jiangxi	1.04155	31610	7.06369	28486	47.8212	2.479	0.65	45.9817	687.447	123	925985	12807.7	5889.2	0.0536745	317	537	854	383	506	4475	1.63194
2012	17	Liaoning	1.34582	68340	15.6206	40694	65.8514	2.675	1.55	43.7917	1560.57	520	2894569	17848.6	7816.2	0.0874338	1943	1279	3222	1131	1651	4375	5.30802
2012	18	Inner Mongolia	1.23446	44510	18.0641	42120	58.3604	2.968	0.73	34.0799	1306.05	56	858477	10470.1	3568.2	0.124741	189	221	410	146	202	2464	4.46419
2012	19	Ningxia	1.31375	5570	8.4522	33125	49.7724	2.879	0.19	37.6349	148.001	22	143696	2131	802	0.0694514	97	98	195	61	83	659	1.02929
2012	20	Qinghai	1.47308	2410	4.22067	26784	47.6357	3.278	0.08	30.2715	79.6128	12	84197	1528.5	462.7	0.0520856	42	45	87	25	37	571	0.795098
2012	21	Shandong	1.31112	73910	7.61331	44464	52.3074	2.577	3.66	42.8842	1723.48	870	9056007	42957.3	18421.9	0.0401207	3446	3913	7359	3440	4310	9708	8.77653
2012	22	Shanxi	1.1479	32820	9.25028	32435	52.1702	2.864	0.64	54.1842	605.711	142	1069590	11683.1	6330.4	0.0518451	470	546	1016	397	539	3548	4.36266
2012	23	Shaanxi	1.19812	18060	4.76895	37733	49.5643	3.225	0.54	45.9979	392.627	493	1192770	14142.4	6505.2	0.0277624	2090	1316	3406	747	1240	3787	2.39748
2012	24	Shanghai	1.99652	13410	5.58983	90127	88.6203	2.357	0.48	35.9591	372.924	1276	3715075	21305.6	7661.3	0.0175036	3733	2740	6473	2361	3637	2399	2.56354
2012	25	Sichuan	1.38879	17830	2.20532	29669	43.4879	2.715	1.13	39.3292	453.352	476	1422310	23922.4	9408.5	0.0189509	1774	2383	4157	1530	2006	8085	4.64221
2012	26	Tianjin	1.84341	15750	11.4296	65346	83.5994	1.956	0.65	39.5356	398.376	420	2558685	9043	3575.2	0.0440535	1474	1555	3029	1103	1523	1378	1.85192
2012	27	Xinjiang	1.29766	25510	11.3227	33375	43.5863	2.766	0.58	38.7652	658.064	68	273425	7411.8	2873.2	0.088786	193	253	446	184	252	2253	2.66935
2012	28	Yunnan	1.14808	13240	2.85899	23891	39.5379	3.435	0.49	32.0562	413.025	208	384430	11097.4	3557.4	0.0372182	492	392	884	349	557	4631	2.35416
2012	29	Zhejiang	1.55063	37540	6.60334	62856	60.8795	2.141	1.77	43.2003	868.975	1310	5886071	34382.4	14853.3	0.0252738	3244	6583	9827	5034	6344	5685	4.07837
2012	30	Chongqing	1.25248	18690	6.28235	39548	56.4034	2.791	0.6	37.0095	505.005	335	1171045	11595.4	4291.4	0.0435522	897	1162	2059	997	1332	2975	2.09334
2013	1	Anhui	1.15103	50600	8.45023	34256	48.1964	2.575	1.23	39.0852	1294.61	496	2477246	20584	8045.3	0.0628939	1984	2329	4313	2616	3112	5988	2.73597
2013	2	Beijing	2.35594	43350	20.4	101023	85.8824	2.606	0.79	15.7874	2745.86	3606	2130618	21134.6	3336.6	0.129923	9612	5550	15162	5236	8842	2125	1.5729
2013	3	Fujian	1.35074	28290	7.28185	59835	59.0219	2.47	0.78	42.8825	659.709	419	2791966	22503.8	9650.2	0.0293155	1103	1657	2760	1916	2335	3885	2.61761
2013	4	Gansu	1.27975	17620	6.94521	23313	40.8356	3.556	0.38	37.6191	468.379	131	400743	6014.5	2262.6	0.077875	339	280	619	305	436	2537	1.7046
2013	5	Guangdong	1.6395	35190	3.12245	58860	63.9929	2.669	3.68	43.425	810.363	2233	12374791	62503.4	27142.1	0.0129651	7106	6553	13659	7204	9437	11270	6.66214
2013	6	Guangxi	1.08022	21780	4.60368	26483	44.7051	2.911	0.73	29.7203	732.833	197	817063	12448.4	3699.7	0.0588696	1275	479	1754	478	675	4731	2.1287
2013	7	Guizhou	1.2704	10970	3.02037	22825	36.4813	3.487	0.31	31.7731	345.261	89	342541	7973.1	2533.3	0.0433032	391	453	844	473	562	3632	2.17526
2013	8	Hainan	1.24981	2660	2.8913	34974	51.3043	2.546	0.21	14.1725	187.688	100	93567	3115.9	441.6	0.0602355	154	76	230	88	188	920	0.402349
2013	9	Hebei	1.32868	49000	6.72338	33187	48.4083	2.419	1.26	40.5922	1207.13	353	2327418	24259.6	9847.5	0.0497588	853	1241	2094	1453	1806	7288	6.93911
2013	10	Henan	1.14049	28810	3.00951	33618	43.069	2.424	1.12	42.4927	677.999	390	2953410	31632.5	13441.5	0.0214336	1341	1927	3268	2085	2475	9573	5.12503
2013	11	Heilongjiang	1.44717	29850	8.14239	30901	60.0382	2.225	1.21	40.9947	728.143	334	950335	11849.1	4857.5	0.0614514	1112	820	1932	964	1298	3666	2.7727
2013	12	Hubei	1.52181	25270	4.3584	43838	54.5188	2.339	1.75	40.3003	627.043	613	3117987	25378	10227.4	0.0247081	1702	1648	3350	1910	2523	5798	3.6733
2013	13	Hunan	1.1794	23390	3.54394	35328	48.6212	2.697	1.09	38.9876	599.935	592	2703987	23545.2	9179.7	0.0254801	1434	1522	2956	1775	2367	6600	3.48991
2013	14	Jilin	1.43399	10540	3.95052	34273	55.8846	2.181	0.84	30.2581	348.337	188	698136	9427.9	2852.7	0.0369475	437	320	757	369	557	2668	2.02227
2013	15	Jiangsu	1.49885	88100	10.7544	74844	62.1338	2.336	3.7	43.0744	2045.3	2602	12395745	59349.4	25564.4	0.034462	11620	7620	19240	9352	11954	8192	6.83174
2013	16	Jiangxi	1.05341	23960	5.35299	31686	49.3744	2.434	0.69	45.6168	525.245	130	1106443	14300.2	6523.3	0.0367299	367	467	834	607	737	4476	1.77384
2013	17	Liaoning	1.39507	34760	7.96334	43758	66.827	2.627	1.62	41.8537	830.511	570	3331303	19208.8	8039.6	0.043236	2428	1233	3661	1487	2057	4365	5.08105
2013	18	Inner Mongolia	1.25323	50680	20.6436	45684	59.7149	2.894	0.82	33.5627	1510.01	57	1004406	11392.4	3823.6	0.132545	225	238	463	271	328	2455	4.136
2013	19	Ningxia	1.29501	7240	10.8709	35772	51.0511	2.826	0.2	36.3578	199.132	31	167494	2327.7	846.3	0.0855489	224	122	346	121	152	666	1.11839
2013	20	Qinghai	1.45023	3670	6.42732	29772	49.0368	3.149	0.09	29.3002	125.255	11	89540	1713.3	502	0.0731076	72	24	96	48	59	571	0.881424
2013	21	Shandong	1.39551	84800	8.70101	48763	53.6836	2.515	3.78	41.1355	2061.48	1187	10528097	47344.3	19475.3	0.0435423	5181	3873	9054	4567	5754	9746	8.27107
2013	22	Shanxi	1.11921	33720	9.5389	33111	53.9745	2.8	0.66	51.0036	661.13	187	1237698	11987.2	6113.9	0.055153	558	632	1190	670	857	3535	4.62256
2013	23	Shaanxi	1.23027	22170	5.82808	42318	50.7624	3.151	0.58	44.9967	492.703	672	1401480	15905.4	7156.9	0.0309771	2474	1546	4020	1563	2235	3804	2.48193
2013	24	Shanghai	1.98417	18760	7.6634	96773	88.3987	2.336	0.49	33.4652	560.582	1384	4047800	23204.1	7765.3	0.0241588	4247	2578	6825	3074	4458	2448	2.6541
2013	25	Sichuan	1.45439	23400	2.88568	32772	44.8884	2.652	1.19	38.8755	601.922	582	1688902	26518	10309	0.0226986	2206	2240	4446	2781	3363	8109	4.49414
2013	26	Tianjin	1.95506	19130	13.5674	68937	85.6028	1.888	0.69	38.3564	498.743	457	3000377	9945.4	3814.7	0.0501481	2091	1754	3845	1798	2255	1410	1.84379
2013	27	Xinjiang	1.24268	31870	13.9475	37325	44.07	2.688	0.65	35.1691	906.194	100	314257	8392.6	2951.6	0.107975	270	299	569	306	406	2285	3.18885
2013	28	Yunnan	1.18959	19710	4.24693	27447	40.8748	3.34	0.52	30.4347	647.616	245	454278	12825.5	3903.4	0.0504944	560	475	1035	483	728	4641	2.35608
2013	29	Zhejiang	1.57944	39040	6.74965	68036	60.8402	2.12	1.88	42.4159	920.41	1429	6843562	37334.6	15835.8	0.024653	4004	6564	10568	8097	9526	5784	4.36034
2013	30	Chongqing	1.3818	17330	5.75556	44049	57.5556	2.715	0.62	36.6583	472.744	357	1388199	13027.6	4775.7	0.0362879	935	1158	2093	1341	1698	3011	1.88285
2014	1	Anhui	1.16455	42874.5	7.14932	37184	49.8583	2.505	1.29	38.1675	1123.32	536	2847303	22519.7	8595.2	0.0498819	3334	2768	6102	2781	3317	5997	2.73011
2014	2	Beijing	2.61195	62438.4	28.7602	107472	85.5827	2.572	0.81	15.366	4063.43	4154	2335010	22926	3522.8	0.177241	12114	6563	18677	6602	10756	2171	1.55269
2014	3	Fujian	1.33704	19338.1	4.90193	65810	59.6198	2.429	0.8	42.828	451.53	404	3153831	24942.1	10682.2	0.0181031	1301	1858	3159	1859	2263	3945	2.75262
2014	4	Gansu	1.25069	14350.4	5.66984	25202	42.6709	3.474	0.42	36.4246	393.975	143	464410	6518.4	2374.3	0.0604404	485	298	783	288	431	2531	1.70953
2014	5	Guangdong	1.65464	30312.4	2.63839	63809	63.4694	2.625	3.82	43.269	700.557	2130	13752869	68173	29497.8	0.0102762	7711	8102	15813	7621	9751	11489	6.72652
2014	6	Guangxi	1.07265	20041.6	4.2016	28687	45.8491	2.841	0.76	29.6133	676.777	278	848808	13587.8	4023.8	0.0498077	2056	625	2681	631	909	4770	2.16277
2014	7	Guizhou	1.24251	17041.4	4.63461	26171	38.1833	3.38	0.33	30.9634	550.375	121	410132	9173.1	2840.3	0.0599987	693	613	1306	536	657	3677	2.20687
2014	8	Hainan	1.22353	2111.97	2.25638	38349	51.9231	2.47	0.22	14.0881	149.911	72	111010	3449	485.9	0.0434652	159	85	244	92	164	936	0.413688
2014	9	Hebei	1.33076	45550.9	6.22025	34260	49.7337	2.37	1.29	39.8919	1141.86	334	2606711	25208.9	10056.3	0.0452959	1002	1547	2549	1501	1835	7323	6.66447
2014	10	Henan	1.1358	29510.7	3.05969	36686	44.2198	2.375	1.16	41.1551	717.061	444	3372310	34574.8	14229.3	0.0207394	1762	2254	4016	2219	2663	9645	5.20292
2014	11	Heilongjiang	1.45558	18208.8	5.04677	31744	61.6408	2.163	1.23	37.203	489.444	312	955820	12170.8	4527.9	0.0402146	1407	960	2367	951	1263	3608	2.71739
2014	12	Hubei	1.53145	31648	5.44154	48630	55.674	2.291	1.82	39.5658	799.884	722	3629506	28242.1	11174.2	0.0283224	2333	1963	4296	1908	2630	5816	3.70955
2014	13	Hunan	1.18563	21366.8	3.232	38549	50.2193	2.641	1.09	38.0966	560.857	585	3100446	25881.3	9859.9	0.0216704	2010	1887	3897	1800	2385	6611	3.48157
2014	14	Jilin	1.45907	9810.05	3.71311	36218	57.1158	2.154	0.89	30.753	318.995	150	789431	9966.5	3065	0.0320067	506	427	933	420	570	2642	1.9457
2014	15	Jiangsu	1.53897	88057.9	10.6337	81550	62.6857	2.296	3.91	41.8854	2102.35	2634	13765378	64830.5	27154.5	0.0324285	13590	9247	22837	8975	11609	8281	6.78789
2014	16	Jiangxi	1.06042	23120.5	5.16082	34571	50.9152	2.403	0.72	44.2353	522.67	132	1284642	15667.8	6930.7	0.0333595	539	889	1428	697	829	4480	1.83091
2014	17	Liaoning	1.40657	27150.2	6.22997	45608	67.5539	2.599	1.67	39.0064	696.045	520	3242303	20025.7	7811.3	0.0347576	1971	1331	3302	1379	1899	4358	4.95585
2014	18	Inner Mongolia	1.22785	56234.7	22.9623	48610	60.882	2.842	0.86	32.9679	1705.74	71	1080287	12158.2	4008.3	0.140296	255	348	603	321	392	2449	4.16166
2014	19	Ningxia	1.27034	7861.25	11.5948	37605	52.3599	2.769	0.21	35.6118	220.749	50	186518	2473.9	881	0.089231	163	132	295	145	195	678	1.12423
2014	20	Qinghai	1.42355	3000	5.20834	31824	50.3472	3.063	0.09	27.3042	109.873	7	92528	1847.7	504.5	0.0594649	68	54	122	33	40	576	0.907386
2014	21	Shandong	1.41658	82380.2	8.39929	52016	54.9042	2.459	3.94	39.7406	2072.95	1219	11755482	50774.8	20178.2	0.0408263	5917	4821	10738	4600	5819	9808	8.29899
2014	22	Shanxi	1.07636	29320	8.31066	33237	55.6122	2.732	0.71	47.7002	614.672	201	1247027	12094.7	5769.2	0.0508216	692	661	1353	731	932	3528	4.51488
2014	23	Shaanxi	1.23528	28535.3	7.45631	46167	51.8683	3.072	0.62	43.8581	650.628	698	1606946	17402.5	7632.4	0.037387	2336	1413	3749	1743	2441	3827	2.55077
2014	24	Shanghai	2.10629	24998.6	10.1332	104402	88.0827	2.305	0.49	32.0537	779.897	1359	4492192	25269.8	8099.9	0.0308628	4623	3000	7623	3010	4369	2467	2.51963
2014	25	Sichuan	1.45923	28821	3.5411	35565	46.3079	2.592	1.25	37.0485	777.927	606	1960112	28891.3	10703.8	0.026926	2742	2518	5260	2420	3026	8139	4.51852
2014	26	Tianjin	2.00571	27889.2	19.5166	71198	87.3338	1.852	0.73	37.3325	747.049	468	3228057	10640.6	3972.4	0.0702074	2228	2253	4481	2038	2506	1429	1.85137
2014	27	Xinjiang	1.21163	39242.7	16.8786	40609	45.5484	2.661	0.68	34.6613	1132.17	104	357812	9264.5	3211.2	0.122206	287	356	643	349	453	2325	3.3927
2014	28	Yunnan	1.17058	15196.6	3.26598	29874	42.2738	3.259	0.73	29.0919	522.364	260	516572	14041.7	4085	0.0372009	751	716	1467	649	909	4653	2.37643
2014	29	Zhejiang	1.61667	47423.8	8.05158	72730	60.6621	2.085	1.94	42.3634	1119.45	1572	7681473	40023.5	16955.3	0.0279699	4825	7262	12087	7179	8751	5890	4.27917
2014	30	Chongqing	1.40658	16844	5.53532	49062	58.5935	2.65	0.69	36.7203	458.711	307	1664720	14623.8	5369.9	0.0313674	1460	1544	3004	1275	1582	3043	1.9532
2015	1	Anhui	1.18211	43973.8	7.31556	38983	51.622	2.489	1.34	35.0822	1253.45	769	3221422	23831.2	8360.5	0.0525971	5448	3991	9439	3473	4242	6011	2.75688
2015	2	Beijing	2.82866	41247.1	18.8515	114662	85.7861	2.57	0.81	13.9589	2954.89	5172	2440875	24779.1	3458.9	0.119249	13657	7385	21042	7001	12173	2188	1.53202
2015	3	Fujian	1.35921	22973.8	5.76652	70162	60.3163	2.412	0.84	41.0474	559.69	574	3469810	26819.5	11008.7	0.0208688	2007	3620	5627	3017	3591	3984	2.7229
2015	4	Gansu	1.24697	12256.1	4.85774	25264	44.5105	3.427	0.45	30.9856	395.541	129	486077	6556.6	2031.6	0.0603272	531	467	998	370	499	2523	1.68181
2015	5	Guangdong	1.68672	29258.1	2.5054	69283	63.8294	2.602	3.89	41.9035	698.225	2828	15205497	74732.4	31315.5	0.009343	10538	11696	22234	10212	13040	11678	6.73907
2015	6	Guangxi	1.07587	26124.7	5.43019	30990	46.9133	2.79	0.82	28.1062	929.498	397	769190	14797.8	4159.1	0.0628133	2819	817	3636	743	1140	4811	2.18212
2015	7	Guizhou	1.23379	13745.5	3.707	29956	39.9946	3.327	0.35	30.3197	453.354	151	457303	10541	3196	0.0430086	680	730	1410	738	889	3708	2.22393
2015	8	Hainan	1.20501	2221.77	2.35107	41164	53.1217	2.427	0.24	13.1996	168.32	55	111841	3734.2	492.9	0.0450754	160	180	340	129	184	945	0.43325
2015	9	Hebei	1.34238	39752	5.41211	35653	51.8856	2.366	1.34	37.9811	1046.63	462	2858051	26398.4	10026.4	0.0396473	1402	2244	3646	1948	2410	7345	6.5714
2015	10	Henan	1.14613	29581.7	3.04935	39209	45.7788	2.357	1.23	39.9028	741.345	563	3688252	37084.1	14797.6	0.0199909	2083	3147	5230	2832	3395	9701	5.17776
2015	11	Heilongjiang	1.48709	15688.9	4.44572	30583	63.5024	2.181	1.24	30.7434	510.319	415	880392	11690	3593.9	0.0436544	1673	1223	2896	1076	1491	3529	2.71083
2015	12	Hubei	1.56671	24675.4	4.21802	52015	56.8718	2.284	1.79	38.4831	641.201	889	4072726	30344	11677.3	0.0211311	2914	2868	5782	2423	3312	5850	3.6672
2015	13	Hunan	1.20231	53762	8.12728	42216	52.1844	2.623	1.14	36.6479	1466.99	852	3525450	28538.6	10458.8	0.0514036	2409	2377	4786	2236	3088	6615	3.45817
2015	14	Jilin	1.51278	11076.5	4.23902	36391	58.2855	2.199	0.89	30.8515	359.028	202	861541	10018	3090.7	0.0358383	598	602	1200	554	756	2613	1.82019
2015	15	Jiangsu	1.59045	95248.3	11.455	89426	63.8124	2.287	4.07	40.4214	2356.39	3596	15065065	71255.9	28802.6	0.0330693	15456	12593	28049	11046	14642	8315	6.75919
2015	16	Jiangxi	1.07194	23545.8	5.24991	36850	52.553	2.379	0.82	41.8702	562.353	142	1474968	16780.9	7026.2	0.0335115	745	1443	2188	1180	1322	4485	1.88681
2015	17	Liaoning	1.46004	29112.7	6.71109	46069	68.0498	2.582	1.69	35.2083	826.871	697	2418803	20210.3	7115.7	0.0409133	2287	1740	4027	1561	2258	4338	4.84377
2015	18	Inner Mongolia	1.27639	53642.1	21.9844	51633	62.0492	2.839	0.93	31.8264	1685.46	96	1186261	12949	4121.2	0.130161	311	488	799	428	524	2440	4.23123
2015	19	Ningxia	1.2473	8688.34	12.7023	38805	53.9474	2.762	0.21	33.911	256.21	53	200453	2579.4	874.7	0.0993294	173	193	366	169	222	684	1.20832
2015	20	Qinghai	1.40942	3485.59	6.04088	34322	51.2998	3.094	0.1	25.6788	135.738	20	65029	2011	516.4	0.0674978	104	137	241	111	131	577	0.924177
2015	21	Shandong	1.42951	69322	7.02636	56312	56.9025	2.44	4.04	38.2654	1811.61	1633	12917718	55288.8	21156.5	0.0327663	7055	6862	13917	6079	7712	9866	8.4828
2015	22	Shanxi	1.03507	25764.9	7.32165	32375	57.289	2.732	0.73	38.8395	663.368	258	1008950	11836.4	4597.2	0.0560448	628	790	1418	715	973	3519	4.33339
2015	23	Shaanxi	1.24162	24039.7	6.25057	47301	53.1721	3.041	0.65	39.6859	605.749	767	1725829	17898.8	7103.3	0.033843	1796	1902	3698	1711	2478	3846	2.61917
2015	24	Shanghai	2.19529	22029.5	8.96238	111081	86.0862	2.282	0.5	29.3398	750.84	1755	4742443	26887	7888.6	0.0279258	5761	3983	9744	3347	5102	2458	2.54562
2015	25	Sichuan	1.48749	21602.3	2.63571	37129	47.7306	2.557	1.34	35.38	610.579	863	2238051	30342	10735	0.0201232	4492	3930	8422	3261	4124	8196	4.44606
2015	26	Tianjin	2.07873	12642.3	8.78549	71021	88.8117	1.845	0.76	35.0669	360.52	500	3526665	10879.5	3815.1	0.0331376	3182	3815	6997	2879	3379	1439	1.84657
2015	27	Xinjiang	1.18334	28874.9	12.1069	39959	46.7505	2.788	0.74	29.7725	969.849	136	366180	9306.9	2770.9	0.104207	355	543	898	478	614	2385	3.49886
2015	28	Yunnan	1.19154	14078.6	3.01921	31642	44.0703	3.2	0.62	27.0354	520.745	271	619588	14960	4044.5	0.0348091	937	955	1892	815	1086	4663	2.31536
2015	29	Zhejiang	1.64154	43972.6	7.34714	78768	60.9023	2.069	2.05	40.9199	1074.6	2004	8535689	43507.7	17803.3	0.0246991	6534	11313	17847	9727	11731	5985	4.38392
2015	30	Chongqing	1.45365	13899.9	4.52765	53398	59.8697	2.593	0.77	35.0457	396.622	414	1996609	16040.5	5621.5	0.0247263	2726	2748	5474	2035	2449	3070	1.99724
2016	1	Anhui	1.20843	49824	8.25858	42641	53.3897	2.488	1.42	33.8661	1471.21	1406	3709224	26307.7	8909.4	0.055923	10007	4614	14621	3991	5397	6033	2.78541
2016	2	Beijing	3.10941	67422.3	30.7163	124516	85.6492	2.567	0.81	13.4443	5014.94	6936	2548433	27041.2	3635.5	0.185455	16844	8568	25412	7194	14130	2195	1.52753
2016	3	Fujian	1.39586	18964.2	4.72217	76778	61.3546	2.401	0.87	39.555	479.44	861	3882632	29609.4	11712	0.0161921	3205	5628	8833	4627	5488	4016	2.71147
2016	4	Gansu	1.26872	11755.6	4.66494	26520	46.2698	3.445	0.47	28.8872	406.95	180	509228	6907.9	1995.5	0.0589108	618	744	1362	556	736	2520	1.60916
2016	5	Guangdong	1.81078	36746.8	3.08589	75213	63.915	2.597	3.89	39.7719	923.937	4116	16762749	82163.2	32677.9	0.0112451	17757	17077	34834	12192	16308	11908	6.8546
2016	6	Guangxi	1.07716	20416.6	4.20354	33458	47.8896	2.734	0.86	26.7259	763.926	679	827248	16116.6	4307.3	0.0473999	4867	948	5815	775	1454	4857	2.21429
2016	7	Guizhou	1.27259	11838.8	3.1503	33291	41.7775	3.306	0.4	29.6945	398.686	241	556853	11792.4	3501.7	0.0338087	1062	892	1954	655	896	3758	2.24391
2016	8	Hainan	1.21233	3027.84	3.16388	44752	54.441	2.403	0.25	11.7965	256.673	104	79819	4090.2	482.5	0.0627531	256	186	442	168	272	957	0.440137
2016	9	Hebei	1.36121	39964	5.41885	38233	54.0068	2.37	1.44	37.7743	1057.97	623	3086608	28474.1	10755.9	0.0371554	2129	3312	5441	2507	3130	7375	6.53711
2016	10	Henan	1.17232	35975.8	3.67926	42341	47.2796	2.328	1.31	38.6014	931.982	810	4096962	40249.3	15536.8	0.0231552	3483	4222	7705	3357	4167	9778	5.07211
2016	11	Heilongjiang	1.51786	17359.6	5.01287	31258	64.9437	2.175	1.28	28.3085	613.228	502	884925	11895	3367.3	0.0515534	1489	1396	2885	1261	1763	3463	2.69436
2016	12	Hubei	1.73933	46465.6	7.89559	56836	58.0969	2.309	1.86	37.4194	1241.75	1085	4459622	33353	12480.5	0.0372305	4729	3878	8607	3159	4244	5885	3.69706
2016	13	Hunan	1.22013	20040.7	3.02501	45356	54.3245	2.622	1.23	34.1618	586.641	1095	3929647	30853.5	10540.1	0.0190137	4241	2895	7136	2378	3473	6625	3.46756
2016	14	Jilin	1.56774	8413.91	3.27772	38011	59.6026	2.188	1.07	30.1928	278.673	263	908602	10427	3148.2	0.0267261	870	760	1630	591	854	2567	1.75835
2016	15	Jiangsu	1.63496	76555.8	9.13445	96840	64.6343	2.281	4.5	39.161	1954.9	4925	16575418	77350.9	30291.4	0.0252731	20658	16193	36851	12865	17790	8381	6.81357
2016	16	Jiangxi	1.09503	31331.5	6.96876	40159	54.226	2.362	0.9	39.9666	783.943	266	1797561	18388.6	7349.3	0.042632	1171	2204	3375	1716	1982	4496	1.91918
2016	17	Liaoning	1.51081	17622.9	4.07278	46557	68.1535	2.552	1.64	32.4507	543.069	922	2420637	20392.5	6617.5	0.0266308	3228	2208	5436	1809	2731	4327	4.61442
2016	18	Inner Mongolia	1.31298	45600.4	18.7194	54816	63.3005	2.84	0.97	31.5977	1443.16	135	1279853	13789.3	4357.1	0.104658	469	674	1143	526	661	2436	4.26907
2016	19	Ningxia	1.25315	10116.5	14.5561	41427	54.6763	2.756	0.22	33.271	304.062	82	239624	2781.4	925.4	0.10932	234	416	650	287	369	695	1.22694
2016	20	Qinghai	1.42806	5630.74	9.67481	38213	52.5773	3.088	0.1	26.4547	212.845	33	77940	2258.2	597.4	0.0942541	179	150	329	119	152	582	0.901996
2016	21	Shandong	1.45722	78078.6	7.829	59375	58.8689	2.437	4.07	36.9215	2114.72	2545	14150035	58762.5	21696	0.0359876	9296	9283	18579	7610	10155	9973	8.49623
2016	22	Shanxi	1.01847	52570.7	14.9603	32526	58.9072	2.713	0.77	37.1761	1414.1	360	976283	11946.4	4441.2	0.11837	893	1043	1936	819	1179	3514	4.25678
2016	23	Shaanxi	1.25813	31739	8.19283	50081	54.4657	3.027	0.68	37.9448	836.452	879	1844216	19045.8	7226.9	0.0439179	2506	2371	4877	2031	2910	3874	2.65925
2016	24	Shanghai	2.28181	20526.7	8.3205	123628	86.2181	2.261	0.51	26.9197	762.514	2481	4900778	29887	8045.5	0.0255132	7411	5154	12565	4051	6532	2467	2.56973
2016	25	Sichuan	1.65366	29040	3.51957	40251	49.2789	2.529	1.48	32.563	891.808	1391	2572607	33138.5	10790.9	0.0269115	6888	4728	11616	4105	5496	8251	4.46763
2016	26	Tianjin	2.19069	5345.14	3.70418	73830	89.7436	1.848	0.79	32.8739	162.595	719	3499551	11477.2	3773	0.0141668	4659	4748	9407	3922	4641	1443	1.80904
2016	27	Xinjiang	1.17203	31277.5	12.882	40484	47.7348	2.795	0.78	27.898	1121.14	167	390946	9630.8	2686.8	0.116412	520	763	1283	575	742	2428	3.57683
2016	28	Yunnan	1.19469	14581.9	3.11778	34416	45.9269	3.172	0.6	24.971	583.952	370	741847	16369	4087.5	0.0356743	1414	1368	2782	1066	1436	4677	2.33804
2016	29	Zhejiang	1.67211	65059.5	10.7147	84921	61.6765	2.066	2.12	39.4919	1647.41	2872	9357877	47254	18661.5	0.0348629	10501	12956	23457	11092	13964	6072	4.44876
2016	30	Chongqing	1.58951	14422.9	4.63757	59433	61.3505	2.564	0.85	32.7149	440.865	555	2374859	18023	5896.2	0.0244613	2251	2498	4749	2575	3130	3110	2.01945
2017	1	Anhui	1.24837	50499.9	8.33745	47671	55.2419	2.48	1.4	32.8206	1538.67	1427	4361175	29676.2	9739.9	0.0518485	12269	5799	18068	3879	5306	6057	2.79566
2017	2	Beijing	3.24043	66536.2	30.3265	137596	85.5971	2.575	0.84	13.0037	5116.71	6821	2690851	29883	3885.9	0.171225	19545	9870	29415	7344	14165	2194	1.52784
2017	3	Fujian	1.42508	22437.2	5.51961	86943	62.337	2.388	1.14	38.0141	590.234	1041	4487934	33842.4	12864.9	0.0174407	4154	6456	10610	4056	5097	4065	2.76096
2017	4	Gansu	1.28156	8931.63	3.54149	28026	48.295	3.438	0.49	27.5396	324.319	186	466912	7336.7	2020.5	0.044205	830	1158	1988	712	898	2522	1.61459
2017	5	Guangdong	1.73729	36621.9	3.01638	82686	64.2616	2.597	3.93	38.5646	949.623	4617	18650313	91648.7	35344	0.0103616	25590	26649	52239	17096	21713	12141	6.92745
2017	6	Guangxi	1.08726	18413.7	3.75254	36595	48.9912	2.693	0.91	26.3064	699.97	635	935996	17790.7	4680.1	0.0393447	4933	1429	6362	849	1484	4907	2.24004
2017	7	Guizhou	1.25332	21671.1	5.69842	38137	43.3342	3.279	0.43	28.0874	771.559	250	648576	13605.4	3821.4	0.0567098	1559	1436	2995	841	1091	3803	2.24518
2017	8	Hainan	1.20789	5405.54	5.56126	48810	55.2469	2.389	0.28	11.7465	460.182	80	74815	4497.5	528.3	0.10232	347	319	666	181	261	972	0.450449
2017	9	Hebei	1.39465	60580	8.17655	40883	55.824	2.372	1.57	35.9511	1685.07	703	3509684	30640.8	11015.7	0.0549943	2481	4463	6944	2983	3686	7409	6.50849
2017	10	Henan	1.21773	64126.1	6.52417	46959	48.7842	2.324	1.39	37.3484	1716.97	938	4722542	44824.9	16741.4	0.0383039	5011	6375	11386	3862	4800	9829	4.91446
2017	11	Heilongjiang	1.76698	13135.1	3.86441	32454	66.1959	2.167	1.24	26.2008	501.326	534	825854	12313	3226.1	0.0407152	1469	1426	2895	1231	1765	3399	2.68513
2017	12	Hubei	1.64089	43447.9	7.35906	63180	59.2818	2.309	1.9	36.0725	1204.46	1363	4689377	37235	13431.6	0.0323475	6362	5459	11821	3466	4829	5904	3.67342
2017	13	Hunan	1.25506	21932.5	3.30657	49448	56.4903	2.624	1.09	31.6595	692.762	1314	4617716	33828.1	10709.8	0.0204789	5680	3662	9342	2542	3856	6633	3.46373
2017	14	Jilin	1.62024	9155.64	3.62456	40077	60.9264	2.187	0.91	29.6209	309.093	323	749958	10922	3235.2	0.0283001	1308	1072	2380	703	1026	2526	1.71676
2017	15	Jiangsu	1.69683	71540.4	8.49346	107150	65.5467	2.277	4.71	39.3417	1818.44	5213	18338832	85869.8	33782.6	0.0211767	26896	21331	48227	14306	19519	8423	6.73211
2017	16	Jiangxi	1.13253	31554.6	6.99503	43868	55.9521	2.356	1.03	39.4324	800.22	285	2216865	20210.8	7969.6	0.0395937	1744	3284	5028	1903	2188	4511	1.92667
2017	17	Liaoning	1.55448	21918.8	5.0832	49603	68.3905	2.546	1.71	32.4483	675.499	1009	2749477	21693	7039	0.031139	3310	2938	6248	1936	2945	4312	4.61716
2017	18	Inner Mongolia	1.35057	41955.1	17.2442	59017	64.4472	2.835	1	31.3597	1337.87	136	1082640	14898.1	4672	0.0898011	481	1088	1569	647	783	2433	4.26567
2017	19	Ningxia	1.24929	8442.06	11.9746	47177	56.0284	2.745	0.23	35.2842	239.259	71	291101	3200.3	1129.2	0.0747614	331	603	934	414	485	705	1.3899
2017	20	Qinghai	1.44883	4106.73	7.00808	41366	54.0956	3.083	0.11	27.7149	148.178	34	83276	2465.1	683.2	0.0601103	202	292	494	163	197	586	0.900042
2017	21	Shandong	1.52206	94875.8	9.45637	63162	60.4206	2.433	4.36	35.7325	2655.17	2529	15636785	63012.1	22515.8	0.0421374	9969	11277	21246	7979	10508	10033	8.28587
2017	22	Shanxi	1.08599	27820.6	7.92609	39232	60.4843	2.7	0.82	40.6461	684.459	358	1122323	14484.3	5887.3	0.0472552	1117	1479	2596	985	1343	3510	4.29608
2017	23	Shaanxi	1.28965	31449	8.0556	56154	55.7889	3.001	0.79	38.3398	820.271	955	1963697	21473.5	8232.9	0.0381992	5313	3128	8441	2040	2995	3904	2.68535
2017	24	Shanghai	2.38771	16044.1	6.50613	136109	86.0097	2.25	0.52	27.2662	588.425	2372	5399953	32925	8977.4	0.0178717	9060	6785	15845	4756	7128	2466	2.54012
2017	25	Sichuan	1.55054	30820.4	3.71823	45768	50.8747	2.513	1.61	30.1748	1021.4	1522	3010846	37905.1	11437.8	0.0269461	9645	6814	16459	4189	5711	8289	4.47108
2017	26	Tianjin	2.27643	7118.93	5.04888	79837	91.5603	1.852	0.79	31.6651	224.819	822	2411418	12450.6	3942.5	0.0180569	3963	5668	9631	4226	5048	1410	1.71591
2017	27	Xinjiang	1.16507	38548.7	15.5438	46089	48.6694	2.786	0.79	29.2664	1317.17	147	400468	11159.9	3266.1	0.118027	573	1047	1620	723	870	2480	3.72526
2017	28	Yunnan	1.21647	14262.3	3.03906	38629	47.752	3.143	0.61	23.5194	606.406	409	885588	18486	4347.8	0.0328035	1616	2044	3660	1284	1693	4693	2.37562
2017	29	Zhejiang	1.7194	45294.4	7.34107	93186	62.3501	2.054	2.18	38.2395	1184.49	2998	10301447	52403.1	20038.7	0.0226035	13673	16676	30349	10734	13732	6170	4.50449
2017	30	Chongqing	1.57332	22213.3	7.06531	65538	62.6908	2.547	0.94	30.9095	718.656	689	2799986	20066.3	6202.4	0.0358141	2492	3077	5569	2278	2967	3144	2.04448
2018	1	Anhui	1.29766	34099	5.61208	54078	56.9289	2.457	1.5	31.2835	1090	1727	4973027	34010.9	10639.8	0.0320485	14883	6226	21109	5851	7578	6076	2.80665
2018	2	Beijing	3.48764	54580	24.8996	153095	84.9909	2.567	0.83	12.505	4364.66	6492	2740103	33106	4139.9	0.131839	24051	10619	34670	9956	16448	2192	1.53474
2018	3	Fujian	1.48743	22549	5.4944	98542	63.2066	2.364	1.33	38.2058	590.198	1218	5249417	38687.8	14781	0.0152554	5439	7770	13209	7488	8706	4104	2.77203
2018	4	Gansu	1.32846	7685	3.05567	30797	50.0199	3.403	0.51	27.8057	276.382	179	476151	8104.1	2253.4	0.034104	868	1342	2210	1251	1430	2515	1.65148
2018	5	Guangdong	1.76246	20154	1.63217	88781	64.966	2.583	4.51	37.6717	534.99	5195	21072031	99945.2	37651.1	0.00535283	32269	31092	63361	28490	33685	12348	7.03614
2018	6	Guangxi	1.10292	11475	2.31959	40012	50.0101	2.608	1.04	25.9932	441.461	612	891031	19627.8	5101.9	0.0224916	3082	1694	4776	1495	2107	4947	2.28479
2018	7	Guizhou	1.31815	8415	2.20173	42767	44.7671	3.252	0.5	27.1312	310.16	258	762280	15353.2	4165.5	0.0202017	2044	1764	3808	1503	1761	3822	2.11865
2018	8	Hainan	1.22534	3084	3.14053	52801	56.2118	2.384	0.46	11.8517	260.216	112	113708	4910.7	582	0.0529897	419	386	805	351	463	982	0.458099
2018	9	Hebei	1.41683	24571	3.30878	43108	57.4199	2.35	1.73	33.6373	730.469	738	3819916	32494.6	10930.3	0.0224797	3199	5247	8446	4788	5526	7426	6.79443
2018	10	Henan	1.28217	42289	4.28721	52114	50.3548	2.305	1.45	34.6913	1219.01	1055	5289250	49935.9	17323.4	0.0244115	5815	7970	13785	7031	8086	9864	4.78344
2018	11	Heilongjiang	1.78459	6974	2.09618	33977	68.1695	2.115	1.27	25.4287	274.257	555	605680	12846.5	3266.7	0.0213488	1794	1327	3121	1346	1901	3327	2.4142
2018	12	Hubei	1.74269	25358	4.28562	71109	60.3008	2.3	2.06	35.3377	717.591	1473	5255194	42022	14849.6	0.0170766	7259	5949	13208	5535	7008	5917	3.52166
2018	13	Hunan	1.33823	10927	1.64687	52809	58.2517	2.604	1.32	29.6881	368.06	1368	5167217	36329.7	10785.6	0.0101311	5691	3887	9578	3604	4972	6635	3.28142
2018	14	Jilin	1.78475	6110	2.45974	41516	62.6409	2.195	0.92	29.2097	209.177	343	575015	11253.8	3287.2	0.0185872	1595	1145	2740	1085	1428	2484	1.47774
2018	15	Jiangsu	1.76921	44406	5.25764	115930	66.3509	2.264	4.8	38.7449	1146.11	5741	20245195	93207.6	36113.2	0.0122963	29172	27202	56374	22577	28318	8446	6.67832
2018	16	Jiangxi	1.17748	30512	6.76091	49013	57.7	2.339	1.12	36.3797	838.709	377	2677714	22716.5	8264.2	0.0369207	2092	3757	5849	3438	3815	4513	1.96032
2018	17	Liaoning	1.64995	9167	2.13633	53872	69.168	2.548	1.93	32.8734	278.858	979	3006014	23510.5	7728.7	0.011861	4178	3345	7523	2990	3969	4291	4.71208
2018	18	Inner Mongolia	1.40096	14113	5.827	63772	65.6069	2.775	0.99	31.623	446.29	142	1033594	16140.8	5104.2	0.0276498	764	1394	2158	1263	1405	2422	4.86978
2018	19	Ningxia	1.27935	3423	4.82113	51248	57.0423	2.724	0.24	33.9297	100.885	74	369910	3510.2	1191	0.0287406	501	776	1277	652	726	710	1.49885
2018	20	Qinghai	1.47626	999	1.70187	45738	55.8773	3.032	0.12	28.2933	35.3087	52	67716	2748	777.5	0.0128489	243	365	608	310	362	587	0.921264
2018	21	Shandong	1.57731	52785	5.23817	66472	61.0003	2.427	4.56	33.9285	1555.77	2769	14184975	66648.9	22613	0.0233428	10474	11714	22188	10946	13715	10077	8.56687
2018	22	Shanxi	1.16165	15793	4.50971	43010	62.0217	2.641	0.86	39.229	402.585	337	1312531	15958.1	6260.2	0.0252276	1477	1639	3116	1505	1842	3502	4.26412
2018	23	Shaanxi	1.33585	13994	3.55991	62195	57.1356	2.971	0.86	37.959	368.661	1062	2165554	23941.9	9088.1	0.0153982	4540	3317	7857	3212	4274	3931	2.72326
2018	24	Shanghai	2.64427	18682	7.54828	148744	86.303	2.24	0.53	27.1119	689.069	2370	5548768	36011.8	9763.5	0.0191345	10612	7417	18029	6673	9043	2475	2.418
2018	25	Sichuan	1.65754	31774	3.81853	51556	52.4216	2.492	1.78	28.81	1102.88	1524	3423923	42902.1	12360.1	0.0257069	8644	6652	15296	7023	8547	8321	4.20438
2018	26	Tianjin	2.38596	4701	3.39913	85757	93.7816	1.863	0.82	32.0058	146.88	842	2528761	13362.9	4276.9	0.0109916	4135	5857	9992	5772	6614	1383	1.68314
2018	27	Xinjiang	1.20865	10055	3.99008	51950	50.2381	2.736	1.06	29.3417	342.686	152	448779	12809.4	3758.5	0.0267527	627	930	1557	991	1143	2520	3.7353
2018	28	Yunnan	1.24184	11243	2.3906	43366	49.0963	3.11	0.7	23.5228	477.962	528	1070172	20880.6	4911.7	0.0228902	2005	2541	4546	2100	2628	4703	2.44671
2018	29	Zhejiang	1.77037	30785	4.90754	101813	63.0161	2.036	2.37	37.2761	825.864	3641	11473921	58002.8	21621.2	0.0142383	18307	16985	35292	16820	20461	6273	4.57571
2018	30	Chongqing	1.71006	15907	5.02909	69901	64.2428	2.532	0.95	29.034	547.874	736	2992091	21588.8	6268.1	0.0253777	3015	2917	5932	3135	3871	3163	1.80643
2019	1	Anhui	1.32999	33671.3	5.52713	58072	58.3224	2.435	1.63	30.3475	1109.52	1745	5765371	36845.5	11181.7	0.0301128	9212	8317	17529	5841	7586	6092	2.83451
2019	2	Beijing	3.62751	56208.8	25.6661	164563	85.1598	2.553	0.83	11.9715	4695.23	7126	2851859	35445.1	4243.3	0.132465	23469	10901	34370	9756	16882	2190	1.50411
2019	3	Fujian	1.53102	19056.1	4.60627	106966	63.8627	2.331	1.39	36.9838	515.256	1200	5985139	42326.6	15654	0.0121733	4544	9253	13797	6268	7468	4137	2.80344
2019	4	Gansu	1.40269	7744.48	3.08668	32995	51.1758	3.357	0.56	26.6084	291.054	184	505544	8718.3	2319.8	0.0333843	1004	1613	2617	1227	1411	2509	1.5977
2019	5	Guangdong	1.75735	31576.9	2.52838	94448	65.866	2.557	4.93	36.2468	871.164	5777	23148566	107987	39141.8	0.00806731	29782	37476	67258	28286	34063	12489	6.97734
2019	6	Guangxi	1.11234	11706.8	2.34982	42964	50.8631	2.541	1.28	24.7049	473.866	481	1044742	21237.1	5246.6	0.0223131	2029	2167	4196	1605	2086	4982	2.30316
2019	7	Guizhou	1.35113	8518.07	2.21364	46433	46.1538	3.199	0.53	26.5903	320.346	253	910206	16769.3	4459	0.0191031	1512	2192	3704	1642	1895	3848	2.13007
2019	8	Hainan	1.26101	2643.08	2.65636	56740	56.2814	2.383	0.46	11.216	235.654	136	108154	5330.8	597.9	0.0442061	490	787	1277	455	591	995	0.462676
2019	9	Hebei	1.75454	30786.2	4.13404	46182	58.7351	2.325	1.78	32.3352	952.095	806	4385826	34978.6	11310.4	0.0272194	3304	7397	10701	4843	5649	7447	6.65097
2019	10	Henan	1.55852	48345.7	4.88291	55825	51.8028	2.255	1.58	33.3934	1447.76	892	6087153	53717.8	17938.2	0.0269513	4543	9746	14289	7379	8271	9901	4.55728
2019	11	Heilongjiang	2.10927	6813.36	2.0932	36001	70.169	2.065	1.34	24.6153	276.793	490	714862	13544.4	3334	0.020436	1919	1829	3748	1229	1719	3255	2.37346
2019	12	Hubei	1.79815	30376.7	5.12513	76712	60.9921	2.294	2.18	34.5762	878.544	1791	5865143	45429	15707.6	0.0193388	7350	9138	16488	5595	7386	5927	3.53874
2019	13	Hunan	1.57269	10575.7	1.59272	57746	59.6235	2.588	1.31	30.0691	351.713	1524	5931485	39894.1	11995.8	0.00881616	5998	5360	11358	3745	5269	6640	3.27
2019	14	Jilin	1.8159	5078.28	2.07446	43475	64.0523	2.162	0.95	28.5483	177.884	404	684086	11726.8	3347.8	0.015169	1787	1593	3380	1099	1503	2448	1.45751
2019	15	Jiangsu	1.82294	40385.8	4.76866	122398	67.2807	2.252	4.91	37.7325	1070.32	5709	22061581	98656.8	37225.7	0.0108489	25951	40217	66168	25466	31175	8469	6.64709
2019	16	Jiangxi	1.21514	34622.7	7.66667	52865	59.3224	2.314	1.19	35.5702	973.363	410	3202151	24667.3	8774.2	0.0394596	2201	4718	6919	3640	4050	4516	1.97516
2019	17	Liaoning	1.76526	5536.51	1.29448	57067	69.3009	2.469	1.95	32.3963	170.899	1072	3102482	24855.3	8052.2	0.00687577	3349	4652	8001	3255	4327	4277	4.8534
2019	18	Inner Mongolia	1.44679	10907.8	4.51667	67852	66.6253	2.668	1.01	31.713	343.953	150	1183625	17212.5	5458.6	0.0199827	938	2122	3060	1324	1474	2415	5.17977
2019	19	Ningxia	1.32344	1971.99	2.75033	54217	58.0195	2.67	0.27	33.9469	58.0904	64	415733	3748.5	1272.5	0.015497	484	868	1352	690	754	717	1.56296
2019	20	Qinghai	1.53441	1618.28	2.74285	48570	57.1186	2.942	0.15	27.9453	57.9088	47	93712	2941.1	821.9	0.0196895	243	475	718	348	395	590	0.865474
2019	21	Shandong	1.64401	43840.2	4.33803	70129	61.2903	2.381	4.81	32.2582	1359.04	2953	12109485	70540.5	22755.1	0.0192661	10607	17940	28547	11439	14392	10106	8.45856
2019	22	Shanxi	1.22837	20490.6	5.85948	45549	63.5116	2.578	0.92	38.8094	527.98	340	1380813	16961.6	6582.7	0.031128	1453	2632	4085	1601	1941	3497	4.26279
2019	23	Shaanxi	1.35877	15739.1	3.99066	66649	58.4178	2.929	0.91	36.6759	429.141	1113	2408037	25793.2	9459.9	0.0166378	5011	4986	9997	3156	4269	3944	2.7544
2019	24	Shanghai	2.64427	15050.9	6.06646	156587	86.4168	2.218	0.55	25.1795	597.743	2584	5906504	37987.6	9565.1	0.0157352	11983	10522	22505	7226	9810	2481	2.39022
2019	25	Sichuan	1.69766	33095	3.963	55472	53.9456	2.464	2.04	28.3969	1165.44	1597	3878572	46363.8	13165.9	0.0251369	6156	8216	14372	6151	7748	8351	4.2489
2019	26	Tianjin	2.48437	7383.66	5.33116	90058	94.1516	1.859	0.89	31.1074	237.36	792	2134320	14055.5	4372.3	0.0168874	4025	6851	10876	5488	6280	1385	1.68415
2019	27	Xinjiang	1.24011	10490.6	4.0995	54280	51.1528	2.642	1.19	28.1751	372.336	192	441347	13597.1	3831	0.0273835	720	1318	2038	903	1095	2559	3.77866
2019	28	Yunnan	1.26557	12488.2	2.64917	47944	50.4031	3.045	0.78	23.2542	537.031	478	1297741	23223.8	5400.5	0.0231242	2034	2695	4729	2288	2766	4714	2.48464
2019	29	Zhejiang	1.81839	27648.4	4.337	107814	64.2353	2.014	2.53	36.0554	766.832	4027	12742260	62462	22520.9	0.0122768	16263	19589	35852	15181	19208	6375	4.57629
2019	30	Chongqing	1.78693	16438.7	5.15644	75828	65.4642	2.507	1.01	27.755	592.279	783	3358918	23605.8	6551.8	0.0250904	3512	3634	7146	2757	3540	3188	1.81658
2020	1	Anhui	2.62666	52540	8.60606	62411	58.3292	2.373	1.78	29.5193	1779.85	2661	6394211	38061.5	11235.5	0.0467625	7066	2404	9470	9609	12270	6105	2.85229
2020	2	Beijing	7.1497	63900	29.1914	164158	87.5286	2.51	0.84	11.8384	5397.7	10010	2974157	35943.3	4255.1	0.150173	16335	2912	19247	12265	22275	2189	0.219069
2020	3	Fujian	1.442	32880	7.90195	105106	68.7575	2.259	1.44	35.8083	918.223	1520	6669131	43608.6	15615.5	0.021056	3471	3209	6680	11316	12836	4161	1.04009
2020	4	Gansu	1.58537	440	0.17593	35848	52.2191	3.27	0.6	25.228	17.4409	240	521334	8979.7	2265.4	0.00194226	590	614	1204	1985	2225	2501	1.49688
2020	5	Guangdong	1.35874	36190	2.86676	88521	74.1524	2.495	4.94	35.4056	1022.15	7831	24999527	111152	39353.9	0.00919604	20171	10474	30645	42484	50315	12624	2.39409
2020	6	Guangxi	2.14329	12380	2.46663	44237	54.1941	2.42	1.49	23.3842	529.417	576	1133332	22120.9	5172.8	0.0239329	1639	606	2245	2492	3068	5019	0.920249
2020	7	Guizhou	3.56228	51160	13.2608	46355	53.1623	3.1	0.93	26.126	1958.21	307	1053574	17860.4	4666.2	0.10964	1210	573	1783	2543	2850	3858	2.6507
2020	8	Hainan	0.934573	12550	12.4012	55438	60.2767	2.279	0.45	10.014	1253.24	156	117021	5566.2	557.4	0.225152	450	377	827	992	1148	1012	0.216168
2020	9	Hebei	2.87243	122440	16.4041	48302	60.075	2.264	1.88	32.3879	3780.43	1025	4854544	36013.8	11664.1	0.104972	2599	2378	4977	8712	9737	7464	2.80247
2020	10	Henan	1.81019	148580	14.9462	54691	55.427	2.157	1.63	31.6023	4701.56	1277	6855770	54259.4	17147.2	0.0866497	3638	3161	6799	11308	12585	9941	2.94137
2020	11	Heilongjiang	0.84257	480	0.151372	42432	65.5944	1.924	1.37	22.8982	20.9624	630	774634	13633.4	3121.8	0.00153757	1363	723	2086	2215	2845	3171	1.98462
2020	12	Hubei	2.62928	34390	5.98607	73687	62.8895	2.251	2.3	30.6356	1122.55	2451	6109588	43004.5	13174.7	0.0261031	4775	1552	6327	9614	12065	5745	1.19081
2020	13	Hunan	2.7152	27600	4.1535	62537	58.766	2.514	1.52	29.8522	924.553	2073	6645286	41542.6	12401.4	0.0222556	4042	1508	5550	6094	8167	6645	0.814069
2020	14	Jilin	3.71343	11410	4.75615	50561	62.6511	2.079	1.1	28.5672	399.409	519	776448	12256	3501.2	0.0325888	1295	497	1792	1830	2349	2399	0.661495
2020	15	Jiangsu	7.82596	56480	6.66273	121333	73.4458	2.194	5.09	37.1549	1520.12	7016	23816885	102808	38198.1	0.0147861	18650	10019	28669	45792	52808	8477	2.21823
2020	16	Jiangxi	1.55715	32210	7.12768	57065	60.4337	2.271	1.27	34.8755	923.571	711	3460219	25782	8991.6	0.0358223	1902	1303	3205	5270	5981	4519	0.669147
2020	17	Liaoning	3.45415	34820	8.18331	58629	72.1504	2.314	2.15	31.6096	1101.56	1249	3353222	25011.4	7906	0.0440425	2084	1369	3453	5324	6573	4255	2.33108
2020	18	Inner Mongolia	3.97261	31040	12.9172	71640	67.499	2.496	1.05	32.4348	956.996	194	1293714	17258	5597.6	0.0554523	634	608	1242	2351	2545	2403	18.428
2020	19	Ningxia	1.99617	3400	4.71567	55021	64.9098	2.572	0.3	33.0233	102.958	109	453491	3956.3	1306.5	0.0260237	430	237	667	951	1060	721	2.01926
2020	20	Qinghai	1.78098	5040	8.49916	50845	60.0337	2.877	0.16	26.3207	191.484	63	103699	3009.8	792.2	0.0636203	217	171	388	572	635	593	0.523155
2020	21	Shandong	3.35185	145280	14.2922	71825	63.0497	2.332	5	31.5756	4601.01	4072	13656187	72798.2	22986.5	0.0632023	8759	6133	14892	21419	25491	10165	5.2168
2020	22	Shanxi	3.45628	30910	8.85673	51051	62.5215	2.507	0.98	37.9494	814.506	417	1561790	17835.6	6768.5	0.0456674	1141	793	1934	3047	3464	3490	19.5538
2020	23	Shaanxi	2.08524	30580	7.73198	65867	62.6549	2.844	0.95	33.5979	910.175	1502	2684020	26014.1	8740.2	0.0349878	3431	1458	4889	5785	7287	3955	12.8498
2020	24	Shanghai	3.53167	2570	1.03296	156803	89.3087	2.189	0.55	24.704	104.032	3083	6350087	38963.3	9625.5	0.00266999	8983	2821	11804	12107	15190	2488	0.606664
2020	25	Sichuan	2.31828	36160	4.31968	58009	56.7316	2.401	2.55	27.63	1308.72	1988	4276383	48501.6	13401	0.0269831	4726	2542	7268	9491	11479	8371	1.96941
2020	26	Tianjin	7.5166	12430	8.96179	101068	84.7152	1.855	0.92	30.671	405.268	814	2287717	14008	4296.4	0.0289312	2345	1580	3925	7660	8474	1387	0.888677
2020	27	Xinjiang	1.28785	60360	23.305	53606	56.5251	2.479	1.27	26.6871	2261.77	195	391939	13800.7	3683	0.163888	430	403	833	1513	1708	2590	6.49239
2020	28	Yunnan	1.57791	13300	2.8166	52047	50.0424	2.92	0.82	22.7214	585.351	537	1451454	24555.7	5579.4	0.0238377	1530	789	2319	3191	3728	4722	2.26541
2020	29	Zhejiang	1.16753	47270	7.30829	100738	72.1707	1.964	2.76	34.9793	1351.37	6815	13958988	64689.1	22627.8	0.0208902	14776	5480	20256	22632	29447	6468	1.32076
2020	30	Chongqing	2.92572	45580	14.2038	78294	69.4609	2.445	1.09	27.917	1632.7	1046	3725610	25041.4	6990.8	0.0652	2485	1231	3716	4287	5333	3209	0.463105
2021	1	Anhui	1.232	53220	8.70604	69676	59.398	2.341	1.94	30.0499	1771.05	2164	7391200	42565.2	12790.8	0.041608	4510	2641	7151	8390	10554	6113	1.99524
2021	2	Beijing	1.022	63020	28.7894	187526	87.5286	2.448	0.84	14.2649	4417.85	9077	3135144	41045.6	5855.1	0.107633	13133	3082	16215	10291	19368	2189	18.2934
2021	3	Fujian	1.078	36360	8.68402	118750	69.6919	2.202	1.61	36.9059	985.209	1095	7716534	49566.1	18292.8	0.0198767	2144	1924	4068	6340	7435	4187	2.81158
2021	4	Gansu	1.005	440	0.176707	40976	53.3333	3.165	0.7	27.7287	15.868	187	642948	10225.5	2835.4	0.00155181	516	542	1058	1729	1916	2490	0.210037
2021	5	Guangdong	1.107	36050	2.84216	98561	74.6295	2.459	5.77	36.4901	987.939	8162	29021849	124720	45510.3	0.00792128	15445	9589	25034	34818	42980	12684	1.0287
2021	6	Guangxi	1.271	10370	2.05877	50137	55.0725	2.355	1.56	25.5455	405.942	485	1370239	25209.1	6439.8	0.016103	1165	659	1824	2328	2813	5037	1.47309
2021	7	Guizhou	1.073	60990	15.8333	50476	54.3354	3.05	1.04	26.8843	2268.61	262	1210567	19458.6	5231.3	0.116587	737	484	1221	1837	2099	3852	2.67008
2021	8	Hainan	1.007	14930	14.6373	63991	60.9804	2.225	0.53	10.6564	1401.04	117	141545	6504.1	693.1	0.215409	373	313	686	1031	1148	1020	0.962719
2021	9	Hebei	1	143060	19.2078	54181	61.1439	2.189	1.94	34.9835	4089.36	1028	5703924	40397.1	14132.3	0.101229	1939	2182	4121	7732	8760	7448	2.69872
2021	10	Henan	1.279	176730	17.8822	58587	56.4505	2.116	1.8	31.1921	5665.85	1128	7640132	58071.4	18113.7	0.097567	2321	2675	4996	9366	10494	9883	0.223141
2021	11	Heilongjiang	1.075	480	0.1536	47199	65.696	1.881	1.44	25.2453	19.0134	516	887690	14858.2	3751	0.00127966	945	663	1608	1950	2466	3125	2.49407
2021	12	Hubei	1.237	31370	5.38079	86551	64.0823	2.206	2.35	32.023	979.609	2001	7235941	50091.2	16040.7	0.0195565	3611	2701	6312	9165	11166	5830	2.55766
2021	13	Hunan	0.879	29490	4.45334	68913	59.7101	2.452	1.81	30.5358	965.75	1755	7661149	45713.5	13959	0.0211262	2596	1378	3974	4961	6716	6622	1.23602
2021	14	Jilin	1.234	12160	5.12	55148	63.3684	2.021	1.1	29.1671	416.908	505	858433	13163.8	3839.5	0.0316708	903	493	1396	1540	2045	2375	0.782061
2021	15	Jiangsu	1	51460	6.05056	138255	73.9447	2.155	5.33	38.9554	1321	6913	27166319	117392	45730.7	0.0112528	12702	10148	22850	39234	46147	8505	0.602868
2021	16	Jiangxi	1.045	32430	7.17954	66020	61.4567	2.231	1.41	36.4187	890.476	598	3978466	29827.8	10862.9	0.0298539	1259	1222	2481	4174	4772	4517	2.28798
2021	17	Liaoning	1.075	39120	9.25041	64992	72.8068	2.24	2.41	34.0467	1149.01	1143	3672792	27569.5	9386.5	0.0416769	1559	1440	2999	4815	5958	4229	0.64464
2021	18	Inner Mongolia	1.021	27400	11.4167	88137	68.2083	2.42	1.13	39.8932	686.833	205	1547744	21166	8443.8	0.0324498	519	611	1130	2099	2304	2400	2.3274
2021	19	Ningxia	1.057	1720	2.37241	63461	66.069	2.497	0.3	38.4072	44.7832	144	517577	4588.2	1762.2	0.00976053	294	356	650	1122	1266	725	2.06541
2021	20	Qinghai	2.145	5350	9.00673	57036	60.9428	2.775	0.17	28.9563	184.761	60	138488	3385.1	980.2	0.0545807	136	176	312	492	552	594	0.493723
2021	21	Shandong	1.037	162080	15.9371	81510	63.943	2.263	5.31	32.4513	4994.56	3459	15653402	82875.2	26894.1	0.060266	5638	6580	12218	19331	22790	10170	4.51071
2021	22	Shanxi	1.079	31940	9.17816	65625	63.4195	2.445	0.98	46.1015	692.819	401	1862448	22870.4	10543.6	0.0302933	761	886	1647	2832	3233	3480	20.3932
2021	23	Shaanxi	1.272	30290	7.6606	76171	63.6318	2.761	1.05	38.3049	790.76	1281	3196867	30121.7	11538.1	0.0262522	2682	1744	4426	5700	6981	3954	12.4708
2021	24	Shanghai	1.221	2570	1.03254	175420	89.313	2.14	0.58	24.458	105.078	3190	6983293	43653.2	10676.7	0.00240711	6739	2730	9469	10006	13196	2489	0.596093
2021	25	Sichuan	1.279	37940	4.53177	64610	57.8237	2.358	2.83	28.7422	1320.01	1822	4801710	54088	15546.1	0.0244048	3023	2360	5383	8268	10090	8372	1.93755
2021	26	Tianjin	1.127	14200	10.3423	113660	84.8507	1.842	0.94	32.2376	440.479	704	2512635	15685.1	5056.5	0.0280827	1576	1626	3202	6780	7484	1373	0.885579
2021	27	Xinjiang	0.996	67630	26.1221	62991	57.2422	2.417	1.07	31.008	2181.05	131	541819	16311.6	5057.9	0.133712	328	587	915	1654	1785	2589	7.12874
2021	28	Yunnan	1.074	12980	2.76759	57717	51.0448	2.881	0.9	24.1363	537.78	574	1764956	27161.6	6555.8	0.0197993	1054	829	1883	3021	3595	4690	2.2794
2021	29	Zhejiang	1.051	47930	7.32875	113839	72.6606	1.943	3.08	36.461	1314.56	5043	15916604	74040.8	26996	0.0177545	8620	5291	13911	18032	23075	6540	1.56316
2021	30	Chongqing	1.075	53370	16.6158	87450	70.33	2.403	1.22	28.2809	1887.14	963	4245267	28077.3	7940.5	0.0672124	1856	1083	2939	3597	4560	3212	0.345133
